# Supplementary material for: Early neural specification of stem cells is mediated by a set of SOX2-dependent neural-associated enhancers
Source: Stem Cell Reports. 2024 Apr 4;19(5):618–28. doi: 10.1016/j.stemcr.2024.03.003 (PMC11103784; doi:10.1016/j.stemcr.2024.03.003)
Supplement: Table S1. Enhancer coordinates and gene expression values [file mmc2.xlsx]

## Sheet: Coordin. of SONAE and rest OSNs
SONAE (SOX2-dependent OSNs)								SOX2-independent OSNs
Chr	start	end	712 common DARs (Fig. S1G)					Chr	start	end
chr1	4802620	4802820	YES					chr1	3062847	3063047
chr1	6059190	6059390	-					chr1	3482918	3483118
chr1	6282402	6282602	-					chr1	3649031	3649231
chr1	6448792	6448992	-					chr1	3914147	3914347
chr1	6457993	6458193	-					chr1	4150909	4151109
chr1	7732804	7733004	-					chr1	4855531	4855731
chr1	8581945	8582145	YES					chr1	4972431	4972631
chr1	8940875	8941075	-					chr1	5158763	5158963
chr1	10031731	10031931	-					chr1	5227980	5228180
chr1	11277893	11278093	-					chr1	6142869	6143069
chr1	11396098	11396298	-					chr1	7047290	7047490
chr1	11467171	11467371	YES					chr1	7313479	7313679
chr1	11501751	11501951	YES					chr1	7319370	7319570
chr1	11748531	11748731	-					chr1	7451784	7451984
chr1	12744676	12744876	-					chr1	7498549	7498749
chr1	13059750	13059950	-					chr1	7586451	7586651
chr1	13074515	13074715	YES					chr1	7671688	7671888
chr1	13085034	13085234	-					chr1	7949504	7949704
chr1	14001155	14001355	-					chr1	8496357	8496557
chr1	17250772	17250972	YES					chr1	8557999	8558199
chr1	17687119	17687319	-					chr1	9324140	9324340
chr1	17932175	17932375	YES					chr1	9443056	9443256
chr1	18268922	18269122	-					chr1	9702031	9702231
chr1	20867387	20867587	-					chr1	9889536	9889736
chr1	20908675	20908875	-					chr1	10476865	10477065
chr1	21256544	21256744	-					chr1	10852958	10853158
chr1	22466760	22466960	-					chr1	10878318	10878518
chr1	26229814	26230014	-					chr1	11082222	11082422
chr1	26340592	26340792	-					chr1	11251180	11251380
chr1	30805073	30805273	-					chr1	11330263	11330463
chr1	31678618	31678818	YES					chr1	11619765	11619965
chr1	35232743	35232943	YES					chr1	11620877	11621077
chr1	36985940	36986140	YES					chr1	12644708	12644908
chr1	38058511	38058711	-					chr1	12692037	12692237
chr1	41140631	41140831	-					chr1	12791305	12791505
chr1	42058611	42058811	-					chr1	13094685	13094885
chr1	46921778	46921978	-					chr1	13128069	13128269
chr1	48652667	48652867	-					chr1	13132128	13132328
chr1	51536101	51536301	YES					chr1	13617384	13617584
chr1	52527790	52527990	-					chr1	14225606	14225806
chr1	52953594	52953794	-					chr1	14292380	14292580
chr1	53210260	53210460	YES					chr1	14421137	14421337
chr1	54052871	54053071	-					chr1	14743185	14743385
chr1	54484989	54485189	YES					chr1	15791721	15791921
chr1	55108581	55108781	YES					chr1	15804729	15804929
chr1	55198668	55198868	-					chr1	15815074	15815274
chr1	57281686	57281886	YES					chr1	16130069	16130269
chr1	59697828	59698028	YES					chr1	16824601	16824801
chr1	60851003	60851203	YES					chr1	17014011	17014211
chr1	62181788	62181988	-					chr1	19176210	19176410
chr1	62767723	62767923	-					chr1	20760366	20760566
chr1	63442248	63442448	YES					chr1	20761461	20761661
chr1	64732724	64732924	-					chr1	20954968	20955168
chr1	64733610	64733810	-					chr1	20974862	20975062
chr1	64885081	64885281	-					chr1	21231772	21231972
chr1	65800341	65800541	-					chr1	21400017	21400217
chr1	66960953	66961153	YES					chr1	22377312	22377512
chr1	67935843	67936043	-					chr1	22519599	22519799
chr1	67967796	67967996	-					chr1	22555835	22556035
chr1	68333839	68334039	-					chr1	23971137	23971337
chr1	70806785	70806985	-					chr1	24093008	24093208
chr1	71035660	71035860	-					chr1	30548804	30549004
chr1	71646041	71646241	YES					chr1	30867839	30868039
chr1	71673561	71673761	YES					chr1	33106436	33106636
chr1	72214082	72214282	-					chr1	34007045	34007245
chr1	72960406	72960606	-					chr1	34074481	34074681
chr1	75601776	75601976	-					chr1	34103190	34103390
chr1	77447261	77447461	-					chr1	34107527	34107727
chr1	78119973	78120173	-					chr1	34883870	34884070
chr1	80150777	80150977	YES					chr1	35194275	35194475
chr1	84177107	84177307	-					chr1	35697936	35698136
chr1	84860908	84861108	-					chr1	35750292	35750492
chr1	84872101	84872301	-					chr1	35841775	35841975
chr1	86311023	86311223	-					chr1	35905875	35906075
chr1	87226496	87226696	YES					chr1	35944445	35944645
chr1	87729144	87729344	-					chr1	36013669	36013869
chr1	88924290	88924490	-					chr1	36054694	36054894
chr1	92432192	92432392	YES					chr1	36061158	36061358
chr1	93197710	93197910	-					chr1	36804160	36804360
chr1	93951184	93951384	-					chr1	36834135	36834335
chr1	95034110	95034310	-					chr1	36898972	36899172
chr1	96874737	96874937	YES					chr1	36962867	36963067
chr1	98073256	98073456	-					chr1	36987885	36988085
chr1	98086584	98086784	-					chr1	37063159	37063359
chr1	98667418	98667618	-					chr1	37130173	37130373
chr1	99970863	99971063	-					chr1	37212523	37212723
chr1	100878165	100878365	YES					chr1	37928362	37928562
chr1	101756658	101756858	YES					chr1	38291595	38291795
chr1	101757261	101757461	YES					chr1	38319827	38320027
chr1	101919042	101919242	YES					chr1	38621965	38622165
chr1	103471598	103471798	-					chr1	38796900	38797100
chr1	103472566	103472766	-					chr1	38823996	38824196
chr1	105012736	105012936	-					chr1	38843422	38843622
chr1	105071090	105071290	-					chr1	38869437	38869637
chr1	105491452	105491652	-					chr1	39264657	39264857
chr1	106564512	106564712	-					chr1	39466119	39466319
chr1	108548796	108548996	YES					chr1	39528432	39528632
chr1	110775007	110775207	YES					chr1	39700631	39700831
chr1	113959386	113959586	-					chr1	39902805	39903005
chr1	114641970	114642170	-					chr1	39923788	39923988
chr1	117816361	117816561	-					chr1	40304371	40304571
chr1	118004033	118004233	YES					chr1	40680167	40680367
chr1	119076129	119076329	-					chr1	41131522	41131722
chr1	119398908	119399108	YES					chr1	41390361	41390561
chr1	119497683	119497883	-					chr1	42725038	42725238
chr1	119634895	119635095	-					chr1	42913697	42913897
chr1	122607396	122607596	YES					chr1	43820675	43820875
chr1	126129235	126129435	-					chr1	44201197	44201397
chr1	127904827	127905027	-					chr1	44234666	44234866
chr1	128001039	128001239	YES					chr1	44568255	44568455
chr1	128094805	128095005	-					chr1	44613388	44613588
chr1	128392468	128392668	-					chr1	44821152	44821352
chr1	128860161	128860361	-					chr1	44822343	44822543
chr1	131719155	131719355	YES					chr1	44891718	44891918
chr1	133397688	133397888	YES					chr1	44951155	44951355
chr1	133492584	133492784	-					chr1	45268600	45268800
chr1	134570711	134570911	YES					chr1	45358110	45358310
chr1	135632315	135632515	-					chr1	45359732	45359932
chr1	136427627	136427827	YES					chr1	45407755	45407955
chr1	136570382	136570582	-					chr1	46076002	46076202
chr1	136953770	136953970	-					chr1	46732498	46732698
chr1	137174132	137174332	-					chr1	46863619	46863819
chr1	138154102	138154302	-					chr1	47834156	47834356
chr1	139412448	139412648	-					chr1	49885391	49885591
chr1	139494729	139494929	YES					chr1	51429848	51430048
chr1	139499984	139500184	-					chr1	51937568	51937768
chr1	140188550	140188750	YES					chr1	52009154	52009354
chr1	140429384	140429584	YES					chr1	52656710	52656910
chr1	140453611	140453811	-					chr1	53581374	53581574
chr1	141853906	141854106	-					chr1	53750002	53750202
chr1	143555613	143555813	-					chr1	53750942	53751142
chr1	143734057	143734257	-					chr1	55040069	55040269
chr1	146322957	146323157	YES					chr1	55205891	55206091
chr1	146427010	146427210	YES					chr1	55900831	55901031
chr1	148481373	148481573	-					chr1	55966346	55966546
chr1	149074838	149075038	-					chr1	56668764	56668964
chr1	150497022	150497222	-					chr1	56684459	56684659
chr1	151515854	151516054	-					chr1	56782247	56782447
chr1	152070569	152070769	-					chr1	57234402	57234602
chr1	152414692	152414892	-					chr1	57470426	57470626
chr1	152573276	152573476	-					chr1	57612255	57612455
chr1	153095472	153095672	YES					chr1	57989044	57989244
chr1	153347795	153347995	-					chr1	58188674	58188874
chr1	160218096	160218296	YES					chr1	58424635	58424835
chr1	160309141	160309341	-					chr1	59423255	59423455
chr1	160310151	160310351	-					chr1	59426957	59427157
chr1	160734837	160735037	YES					chr1	59448531	59448731
chr1	163628194	163628394	-					chr1	59472654	59472854
chr1	164001942	164002142	-					chr1	59487462	59487662
chr1	164503544	164503744	-					chr1	59663764	59663964
chr1	166125263	166125463	YES					chr1	60432653	60432853
chr1	166142446	166142646	-					chr1	60818620	60818820
chr1	169834597	169834797	-					chr1	60839235	60839435
chr1	170696520	170696720	-					chr1	61408584	61408784
chr1	176028563	176028763	-					chr1	62398375	62398575
chr1	176644392	176644592	-					chr1	62783653	62783853
chr1	177753572	177753772	-					chr1	63138038	63138238
chr1	178284039	178284239	-					chr1	63247448	63247648
chr1	178734656	178734856	-					chr1	63937750	63937950
chr1	182030236	182030436	YES					chr1	64009129	64009329
chr1	182163075	182163275	-					chr1	64311490	64311690
chr1	182181891	182182091	YES					chr1	64421237	64421437
chr1	184497102	184497302	-					chr1	64659525	64659725
chr1	184972410	184972610	-					chr1	64917011	64917211
chr1	185955964	185956164	YES					chr1	64982333	64982533
chr1	186261472	186261672	-					chr1	65067953	65068153
chr1	186510659	186510859	-					chr1	66699974	66700174
chr1	186513911	186514111	YES					chr1	66912442	66912642
chr1	186976871	186977071	-					chr1	68304487	68304687
chr1	189013517	189013717	-					chr1	69456731	69456931
chr1	189916471	189916671	YES					chr1	71118538	71118738
chr1	191930600	191930800	-					chr1	72229077	72229277
chr1	192870413	192870613	-					chr1	72242809	72243009
chr1	195001160	195001360	-					chr1	72313144	72313344
chr10	3173010	3173210	YES					chr1	72672350	72672550
chr10	3891906	3892106	YES					chr1	72793276	72793476
chr10	4249379	4249579	-					chr1	72806275	72806475
chr10	7612336	7612536	YES					chr1	73088507	73088707
chr10	8114967	8115167	-					chr1	73642866	73643066
chr10	9085528	9085728	-					chr1	73853473	73853673
chr10	9331731	9331931	-					chr1	74111367	74111567
chr10	9625480	9625680	-					chr1	74245655	74245855
chr10	12608761	12608961	-					chr1	74308431	74308631
chr10	13108039	13108239	YES					chr1	74344231	74344431
chr10	14081905	14082105	-					chr1	74719881	74720081
chr10	14583470	14583670	-					chr1	74825042	74825242
chr10	14986625	14986825	-					chr1	75027057	75027257
chr10	15263402	15263602	YES					chr1	75512040	75512240
chr10	17820650	17820850	YES					chr1	75588928	75589128
chr10	18423123	18423323	-					chr1	75616864	75617064
chr10	19208156	19208356	-					chr1	75804539	75804739
chr10	21102054	21102254	YES					chr1	75862859	75863059
chr10	21701784	21701984	YES					chr1	76029235	76029435
chr10	21829290	21829490	-					chr1	76907757	76907957
chr10	21845751	21845951	-					chr1	77440560	77440760
chr10	21988579	21988779	-					chr1	77456744	77456944
chr10	27994470	27994670	YES					chr1	77472705	77472905
chr10	28014592	28014792	-					chr1	77629906	77630106
chr10	28636089	28636289	-					chr1	78168047	78168247
chr10	29595100	29595300	-					chr1	79602611	79602811
chr10	30627701	30627901	-					chr1	80237484	80237684
chr10	30737395	30737595	-					chr1	80315912	80316112
chr10	32640385	32640585	-					chr1	80403558	80403758
chr10	33375681	33375881	-					chr1	82820787	82820987
chr10	33796332	33796532	-					chr1	82867068	82867268
chr10	34887656	34887856	-					chr1	83844651	83844851
chr10	34888064	34888264	-					chr1	84217819	84218019
chr10	35151416	35151616	-					chr1	84271246	84271446
chr10	35943517	35943717	-					chr1	84332447	84332647
chr10	36547772	36547972	-					chr1	84332816	84333016
chr10	36611509	36611709	-					chr1	84405611	84405811
chr10	38609924	38610124	-					chr1	84549687	84549887
chr10	39592569	39592769	-					chr1	84640703	84640903
chr10	43043490	43043690	-					chr1	84961730	84961930
chr10	43939185	43939385	-					chr1	85030562	85030762
chr10	44520332	44520532	-					chr1	85210732	85210932
chr10	46733910	46734110	-					chr1	85305676	85305876
chr10	46741219	46741419	YES					chr1	85548291	85548491
chr10	47517943	47518143	YES					chr1	85744021	85744221
chr10	47631475	47631675	YES					chr1	86024540	86024740
chr10	49136950	49137150	-					chr1	86187902	86188102
chr10	49417329	49417529	YES					chr1	86201442	86201642
chr10	49908244	49908444	-					chr1	86309346	86309546
chr10	51238188	51238388	YES					chr1	86348855	86349055
chr10	51463967	51464167	YES					chr1	86488865	86489065
chr10	52246242	52246442	-					chr1	86550259	86550459
chr10	52289464	52289664	-					chr1	86918080	86918280
chr10	56374282	56374482	YES					chr1	87230669	87230869
chr10	58532270	58532470	-					chr1	88466774	88466974
chr10	60166162	60166362	YES					chr1	88613058	88613258
chr10	60166655	60166855	YES					chr1	88668937	88669137
chr10	61829077	61829277	-					chr1	88774392	88774592
chr10	62892959	62893159	-					chr1	88957614	88957814
chr10	64736743	64736943	-					chr1	89098279	89098479
chr10	64744355	64744555	-					chr1	89870753	89870953
chr10	67100376	67100576	YES					chr1	90405315	90405515
chr10	67458934	67459134	-					chr1	90475106	90475306
chr10	68115073	68115273	YES					chr1	90493529	90493729
chr10	68136817	68137017	-					chr1	90519574	90519774
chr10	68137452	68137652	-					chr1	90528060	90528260
chr10	71310343	71310543	-					chr1	90623292	90623492
chr10	71448383	71448583	-					chr1	90628371	90628571
chr10	75937947	75938147	-					chr1	91038702	91038902
chr10	79042592	79042792	YES					chr1	91311523	91311723
chr10	79200035	79200235	-					chr1	91537399	91537599
chr10	79400054	79400254	YES					chr1	91765866	91766066
chr10	82147697	82147897	-					chr1	92119457	92119657
chr10	84418511	84418711	-					chr1	92737874	92738074
chr10	84911009	84911209	-					chr1	93480560	93480760
chr10	85507756	85507956	YES					chr1	93883870	93884070
chr10	85539570	85539770	-					chr1	93888375	93888575
chr10	86338153	86338353	-					chr1	93909869	93910069
chr10	86435066	86435266	-					chr1	93955462	93955662
chr10	87686011	87686211	YES					chr1	93978958	93979158
chr10	87927321	87927521	-					chr1	94298496	94298696
chr10	87969102	87969302	-					chr1	95030688	95030888
chr10	88349930	88350130	YES					chr1	95451857	95452057
chr10	88547633	88547833	-					chr1	95602117	95602317
chr10	88672194	88672394	-					chr1	95743238	95743438
chr10	88685066	88685266	YES					chr1	96482962	96483162
chr10	89470933	89471133	-					chr1	100738818	100739018
chr10	90709635	90709835	YES					chr1	101628596	101628796
chr10	91425738	91425938	YES					chr1	102628135	102628335
chr10	92400692	92400892	-					chr1	103094033	103094233
chr10	93165912	93166112	YES					chr1	105095143	105095343
chr10	93242305	93242505	-					chr1	106176963	106177163
chr10	94889879	94890079	-					chr1	106278839	106279039
chr10	95220602	95220802	YES					chr1	112225684	112225884
chr10	95456184	95456384	-					chr1	114849742	114849942
chr10	95461248	95461448	YES					chr1	117458241	117458441
chr10	95643107	95643307	-					chr1	117459206	117459406
chr10	95719557	95719757	-					chr1	117650403	117650603
chr10	95892299	95892499	YES					chr1	118625531	118625731
chr10	95976816	95977016	-					chr1	118648126	118648326
chr10	99353608	99353808	-					chr1	119049117	119049317
chr10	99461142	99461342	-					chr1	119347853	119348053
chr10	100066121	100066321	YES					chr1	119453775	119453975
chr10	100164563	100164763	-					chr1	120354498	120354698
chr10	101167132	101167332	YES					chr1	120461532	120461732
chr10	108286753	108286953	-					chr1	120643936	120644136
chr10	109521801	109522001	YES					chr1	120759478	120759678
chr10	110854759	110854959	YES					chr1	121097152	121097352
chr10	110855764	110855964	YES					chr1	121123453	121123653
chr10	111433456	111433656	YES					chr1	122357114	122357314
chr10	115201602	115201802	YES					chr1	122455313	122455513
chr10	115350988	115351188	-					chr1	124174874	124175074
chr10	115469087	115469287	-					chr1	124408160	124408360
chr10	116383039	116383239	-					chr1	125744848	125745048
chr10	116562278	116562478	-					chr1	126675140	126675340
chr10	121404042	121404242	-					chr1	127167755	127167955
chr10	125839750	125839950	-					chr1	127239005	127239205
chr10	127907560	127907760	-					chr1	127244695	127244895
chr10	128187285	128187485	YES					chr1	128263046	128263246
chr10	130420093	130420293	YES					chr1	128344386	128344586
chr11	3292939	3293139	-					chr1	128400397	128400597
chr11	3954921	3955121	-					chr1	129001912	129002112
chr11	4246287	4246487	-					chr1	130502553	130502753
chr11	6895167	6895367	-					chr1	131139626	131139826
chr11	7412650	7412850	-					chr1	131478904	131479104
chr11	8569381	8569581	YES					chr1	131573748	131573948
chr11	8575748	8575948	-					chr1	131890377	131890577
chr11	8605322	8605522	-					chr1	131912383	131912583
chr11	9117029	9117229	-					chr1	132200997	132201197
chr11	9983155	9983355	-					chr1	132237796	132237996
chr11	10051642	10051842	YES					chr1	132263647	132263847
chr11	10337877	10338077	-					chr1	132288350	132288550
chr11	11098347	11098547	YES					chr1	132322916	132323116
chr11	11881853	11882053	-					chr1	132471142	132471342
chr11	11905040	11905240	-					chr1	132736243	132736443
chr11	11942688	11942888	-					chr1	132850913	132851113
chr11	12467334	12467534	YES					chr1	132879031	132879231
chr11	13005649	13005849	YES					chr1	132981357	132981557
chr11	13417909	13418109	-					chr1	133012717	133012917
chr11	13978668	13978868	-					chr1	133019375	133019575
chr11	14159479	14159679	-					chr1	133340539	133340739
chr11	16345185	16345385	YES					chr1	133347104	133347304
chr11	16608045	16608245	-					chr1	133504616	133504816
chr11	17722232	17722432	-					chr1	133667746	133667946
chr11	17883302	17883502	-					chr1	133694523	133694723
chr11	18478937	18479137	-					chr1	133852300	133852500
chr11	19847984	19848184	-					chr1	133973921	133974121
chr11	20231169	20231369	YES					chr1	134210446	134210646
chr11	20466698	20466898	-					chr1	134384719	134384919
chr11	22607747	22607947	-					chr1	134403896	134404096
chr11	22621037	22621237	-					chr1	134500998	134501198
chr11	25473793	25473993	YES					chr1	134535128	134535328
chr11	25994171	25994371	-					chr1	134775132	134775332
chr11	26129097	26129297	-					chr1	134910581	134910781
chr11	26167451	26167651	-					chr1	135174587	135174787
chr11	28075678	28075878	-					chr1	135186036	135186236
chr11	29597239	29597439	YES					chr1	135199162	135199362
chr11	29714201	29714401	YES					chr1	135217656	135217856
chr11	30177269	30177469	-					chr1	135507836	135508036
chr11	30491958	30492158	YES					chr1	135655348	135655548
chr11	33527406	33527606	-					chr1	135675708	135675908
chr11	33537441	33537641	YES					chr1	135724211	135724411
chr11	34113005	34113205	-					chr1	136364824	136365024
chr11	34738993	34739193	YES					chr1	136457420	136457620
chr11	39678647	39678847	-					chr1	136613276	136613476
chr11	41826308	41826508	YES					chr1	136674797	136674997
chr11	42109701	42109901	-					chr1	136727959	136728159
chr11	42110684	42110884	-					chr1	136945405	136945605
chr11	44804073	44804273	-					chr1	136951339	136951539
chr11	46020402	46020602	-					chr1	137051669	137051869
chr11	47640685	47640885	-					chr1	138205901	138206101
chr11	49659304	49659504	-					chr1	138267058	138267258
chr11	49806301	49806501	-					chr1	139676258	139676458
chr11	55946758	55946958	-					chr1	140205461	140205661
chr11	55957424	55957624	-					chr1	140513519	140513719
chr11	62215199	62215399	-					chr1	141389258	141389458
chr11	63271131	63271331	YES					chr1	147781476	147781676
chr11	63350277	63350477	-					chr1	150623308	150623508
chr11	63455240	63455440	YES					chr1	150805576	150805776
chr11	63533642	63533842	-					chr1	151177441	151177641
chr11	66932820	66933020	-					chr1	151427157	151427357
chr11	67011733	67011933	-					chr1	151878520	151878720
chr11	71502245	71502445	YES					chr1	151997938	151998138
chr11	72576607	72576807	-					chr1	152123953	152124153
chr11	73318694	73318894	-					chr1	152603728	152603928
chr11	76351392	76351592	-					chr1	152915781	152915981
chr11	77680172	77680372	YES					chr1	152943021	152943221
chr11	80132040	80132240	YES					chr1	152973861	152974061
chr11	80889437	80889637	-					chr1	153093242	153093442
chr11	81613069	81613269	-					chr1	153191848	153192048
chr11	82251340	82251540	-					chr1	153199604	153199804
chr11	85240199	85240399	-					chr1	153216551	153216751
chr11	85714597	85714797	-					chr1	153560849	153561049
chr11	88671048	88671248	-					chr1	153740840	153741040
chr11	89068062	89068262	-					chr1	153766517	153766717
chr11	91196932	91197132	-					chr1	154383427	154383627
chr11	92451440	92451640	-					chr1	155001949	155002149
chr11	94163179	94163379	-					chr1	155111740	155111940
chr11	95311539	95311739	-					chr1	155484345	155484545
chr11	104600814	104601014	-					chr1	156669744	156669944
chr11	107352861	107353061	-					chr1	156983634	156983834
chr11	107435787	107435987	-					chr1	156994797	156994997
chr11	111043395	111043595	-					chr1	157418284	157418484
chr12	4358776	4358976	YES					chr1	158203111	158203311
chr12	4898121	4898321	-					chr1	158386919	158387119
chr12	6595546	6595746	-					chr1	159429997	159430197
chr12	11052764	11052964	-					chr1	160209927	160210127
chr12	12784306	12784506	-					chr1	161247700	161247900
chr12	12803729	12803929	YES					chr1	161274172	161274372
chr12	12819877	12820077	-					chr1	161379717	161379917
chr12	12927210	12927410	-					chr1	161769409	161769609
chr12	27320808	27321008	-					chr1	163163790	163163990
chr12	32824706	32824906	-					chr1	164471017	164471217
chr12	33427416	33427616	-					chr1	164531873	164532073
chr12	34220189	34220389	-					chr1	164576910	164577110
chr12	35419312	35419512	-					chr1	165614124	165614324
chr12	35642588	35642788	YES					chr1	167046197	167046397
chr12	39888652	39888852	YES					chr1	167279439	167279639
chr12	39998129	39998329	YES					chr1	167340250	167340450
chr12	40837024	40837224	-					chr1	167448649	167448849
chr12	40995655	40995855	YES					chr1	167937905	167938105
chr12	41053074	41053274	-					chr1	168214132	168214332
chr12	41386799	41386999	YES					chr1	168358062	168358262
chr12	41727368	41727568	-					chr1	168395635	168395835
chr12	43212309	43212509	-					chr1	170037329	170037529
chr12	43920489	43920689	YES					chr1	170477751	170477951
chr12	45622949	45623149	-					chr1	170871613	170871813
chr12	51521707	51521907	-					chr1	170892546	170892746
chr12	53474600	53474800	YES					chr1	171090085	171090285
chr12	55386044	55386244	-					chr1	171221592	171221792
chr12	56296667	56296867	-					chr1	171314296	171314496
chr12	56298554	56298754	-					chr1	171319805	171320005
chr12	59507500	59507700	-					chr1	172261876	172262076
chr12	62707251	62707451	YES					chr1	172323372	172323572
chr12	63028309	63028509	-					chr1	172418312	172418512
chr12	65115051	65115251	-					chr1	172701426	172701626
chr12	65428203	65428403	-					chr1	173321928	173322128
chr12	65593706	65593906	YES					chr1	173348621	173348821
chr12	66591870	66592070	YES					chr1	174728924	174729124
chr12	67620226	67620426	-					chr1	176613022	176613222
chr12	71296889	71297089	-					chr1	176634232	176634432
chr12	71460748	71460948	-					chr1	176948881	176949081
chr12	72649929	72650129	-					chr1	177616410	177616610
chr12	72734161	72734361	-					chr1	177805639	177805839
chr12	76901602	76901802	-					chr1	177987594	177987794
chr12	77912969	77913169	-					chr1	178338189	178338389
chr12	78996848	78997048	YES					chr1	178360756	178360956
chr12	79852022	79852222	-					chr1	178406893	178407093
chr12	80010313	80010513	YES					chr1	178539619	178539819
chr12	80116824	80117024	-					chr1	178553914	178554114
chr12	86498880	86499080	-					chr1	178850649	178850849
chr12	86501731	86501931	YES					chr1	179087645	179087845
chr12	87318053	87318253	YES					chr1	179212237	179212437
chr12	88045264	88045464	YES					chr1	179276960	179277160
chr12	88111747	88111947	YES					chr1	179409316	179409516
chr12	88341346	88341546	YES					chr1	179462482	179462682
chr12	88606024	88606224	-					chr1	179604529	179604729
chr12	93960916	93961116	-					chr1	179651586	179651786
chr12	98140069	98140269	YES					chr1	180571274	180571474
chr12	99299917	99300117	YES					chr1	180888772	180888972
chr12	99412572	99412772	YES					chr1	180924797	180924997
chr12	100337720	100337920	-					chr1	181742483	181742683
chr12	100534093	100534293	YES					chr1	182018363	182018563
chr12	100636823	100637023	-					chr1	182629778	182629978
chr12	100831875	100832075	-					chr1	183379609	183379809
chr12	102714258	102714458	-					chr1	185080097	185080297
chr12	104433333	104433533	-					chr1	185105055	185105255
chr12	105076637	105076837	-					chr1	185208723	185208923
chr12	106447114	106447314	-					chr1	186922880	186923080
chr12	108734579	108734779	-					chr1	186929296	186929496
chr12	109948385	109948585	-					chr1	186954744	186954944
chr12	117047594	117047794	YES					chr1	187127604	187127804
chr12	117235282	117235482	YES					chr1	187282493	187282693
chr12	117261233	117261433	YES					chr1	187578209	187578409
chr12	117684199	117684399	-					chr1	187604176	187604376
chr12	118659508	118659708	-					chr1	187724707	187724907
chr12	118766499	118766699	-					chr1	188854340	188854540
chr13	4699651	4699851	-					chr1	188998799	188998999
chr13	4825871	4826071	-					chr1	189006533	189006733
chr13	5185621	5185821	-					chr1	189761689	189761889
chr13	5444853	5445053	-					chr1	190363429	190363629
chr13	5550374	5550574	YES					chr1	190448171	190448371
chr13	5697420	5697620	-					chr1	190483025	190483225
chr13	5878817	5879017	-					chr1	191014447	191014647
chr13	6922432	6922632	YES					chr1	191065218	191065418
chr13	9308962	9309162	-					chr1	191120865	191121065
chr13	11005495	11005695	-					chr1	191616319	191616519
chr13	11934362	11934562	YES					chr1	191661866	191662066
chr13	11979074	11979274	-					chr1	192175517	192175717
chr13	13220542	13220742	YES					chr1	192453992	192454192
chr13	13671646	13671846	YES					chr1	192515482	192515682
chr13	14290106	14290306	-					chr1	192764624	192764824
chr13	14439596	14439796	-					chr1	192834747	192834947
chr13	15822354	15822554	YES					chr1	193227775	193227975
chr13	16769567	16769767	YES					chr1	193374026	193374226
chr13	16830411	16830611	YES					chr1	193504718	193504918
chr13	17065631	17065831	-					chr1	193632808	193633008
chr13	17652850	17653050	YES					chr1	193732224	193732424
chr13	17700364	17700564	-					chr1	193934110	193934310
chr13	18485907	18486107	-					chr1	194034171	194034371
chr13	18575723	18575923	-					chr1	194798459	194798659
chr13	18841996	18842196	-					chr1	195279155	195279355
chr13	19570287	19570487	-					chr1	195371719	195371919
chr13	19631053	19631253	-					chr10	3191705	3191905
chr13	20600360	20600560	YES					chr10	3557430	3557630
chr13	20936145	20936345	-					chr10	3729816	3730016
chr13	20985572	20985772	-					chr10	3949505	3949705
chr13	26004890	26005090	YES					chr10	4333419	4333619
chr13	26113790	26113990	YES					chr10	4375321	4375521
chr13	28780577	28780777	YES					chr10	4493137	4493337
chr13	33563064	33563264	-					chr10	4614340	4614540
chr13	33726710	33726910	-					chr10	5027328	5027528
chr13	33921056	33921256	-					chr10	5773343	5773543
chr13	34287570	34287770	-					chr10	6100051	6100251
chr13	35331030	35331230	-					chr10	6164416	6164616
chr13	35853248	35853448	YES					chr10	6586684	6586884
chr13	38109198	38109398	YES					chr10	6820797	6820997
chr13	40523152	40523352	-					chr10	7288251	7288451
chr13	41145481	41145681	-					chr10	7645946	7646146
chr13	44722325	44722525	YES					chr10	8552349	8552549
chr13	46645575	46645775	-					chr10	8584644	8584844
chr13	48130722	48130922	-					chr10	8889504	8889704
chr13	50372921	50373121	YES					chr10	11229536	11229736
chr13	51078714	51078914	YES					chr10	11253862	11254062
chr13	56143352	56143552	YES					chr10	11262383	11262583
chr13	61872180	61872380	YES					chr10	11263943	11264143
chr13	62078079	62078279	YES					chr10	11746972	11747172
chr13	62182222	62182422	YES					chr10	11801768	11801968
chr13	62510759	62510959	-					chr10	12541869	12542069
chr13	63094958	63095158	-					chr10	12548965	12549165
chr13	63528883	63529083	YES					chr10	12554225	12554425
chr13	63530484	63530684	-					chr10	12614593	12614793
chr13	63968766	63968966	-					chr10	12785281	12785481
chr13	66878279	66878479	-					chr10	12792161	12792361
chr13	67798869	67799069	-					chr10	13014093	13014293
chr13	70979379	70979579	-					chr10	13402035	13402235
chr13	73782514	73782714	YES					chr10	14270058	14270258
chr13	74601795	74601995	-					chr10	15791499	15791699
chr13	75399918	75400118	YES					chr10	17177169	17177369
chr13	75484431	75484631	-					chr10	17178801	17179001
chr13	75685515	75685715	-					chr10	17576515	17576715
chr13	75766316	75766516	YES					chr10	17579612	17579812
chr13	79867582	79867782	-					chr10	18003654	18003854
chr13	81267587	81267787	-					chr10	18044677	18044877
chr13	82628797	82628997	YES					chr10	18319739	18319939
chr13	83932809	83933009	YES					chr10	18446043	18446243
chr13	84366087	84366287	-					chr10	18469257	18469457
chr13	85036008	85036208	YES					chr10	18584259	18584459
chr13	85146592	85146792	-					chr10	18634493	18634693
chr13	87007760	87007960	-					chr10	19404391	19404591
chr13	88137293	88137493	-					chr10	19708896	19709096
chr13	89661769	89661969	-					chr10	19891869	19892069
chr13	90246130	90246330	YES					chr10	19938809	19939009
chr13	90869266	90869466	-					chr10	20030810	20031010
chr13	92172731	92172931	-					chr10	20153634	20153834
chr13	94706669	94706869	YES					chr10	20264584	20264784
chr13	97552259	97552459	-					chr10	20396135	20396335
chr13	98976204	98976404	YES					chr10	20459764	20459964
chr13	99444536	99444736	-					chr10	21054446	21054646
chr13	101439609	101439809	-					chr10	21091050	21091250
chr13	102106280	102106480	YES					chr10	21130944	21131144
chr13	105239369	105239569	-					chr10	21439318	21439518
chr13	105256848	105257048	-					chr10	21588586	21588786
chr13	106856612	106856812	-					chr10	21746128	21746328
chr13	109600002	109600202	-					chr10	21826963	21827163
chr13	109685252	109685452	-					chr10	21982343	21982543
chr13	109778566	109778766	-					chr10	22055453	22055653
chr13	110019358	110019558	YES					chr10	22155198	22155398
chr13	111373858	111374058	-					chr10	22879823	22880023
chr13	112440268	112440468	-					chr10	23806218	23806418
chr13	112440702	112440902	-					chr10	23813148	23813348
chr13	112462495	112462695	YES					chr10	24023185	24023385
chr13	112770557	112770757	-					chr10	24043358	24043558
chr13	112798992	112799192	-					chr10	24590620	24590820
chr13	114026457	114026657	-					chr10	24684226	24684426
chr13	114278798	114278998	YES					chr10	24812798	24812998
chr13	118259674	118259874	-					chr10	24826320	24826520
chr14	8140471	8140671	-					chr10	24834761	24834961
chr14	11039644	11039844	-					chr10	24863466	24863666
chr14	13907277	13907477	-					chr10	25024039	25024239
chr14	16313270	16313470	-					chr10	25029479	25029679
chr14	17086256	17086456	-					chr10	25279489	25279689
chr14	19860659	19860859	-					chr10	25314096	25314296
chr14	19861278	19861478	-					chr10	25783281	25783481
chr14	20217416	20217616	YES					chr10	25809835	25810035
chr14	21088911	21089111	-					chr10	25887919	25888119
chr14	25362830	25363030	-					chr10	25959512	25959712
chr14	27272803	27273003	-					chr10	26195372	26195572
chr14	27347379	27347579	YES					chr10	26280413	26280613
chr14	27670048	27670248	YES					chr10	26327894	26328094
chr14	27674172	27674372	-					chr10	26609060	26609260
chr14	29795422	29795622	-					chr10	26638272	26638472
chr14	29951008	29951208	-					chr10	26938435	26938635
chr14	34360007	34360207	-					chr10	29855808	29856008
chr14	34694078	34694278	YES					chr10	29970898	29971098
chr14	47572689	47572889	YES					chr10	34252932	34253132
chr14	49275521	49275721	-					chr10	34316144	34316344
chr14	49447773	49447973	-					chr10	34359675	34359875
chr14	49819848	49820048	-					chr10	35265180	35265380
chr14	50979804	50980004	-					chr10	35478899	35479099
chr14	55085984	55086184	-					chr10	36623111	36623311
chr14	55551429	55551629	-					chr10	36924217	36924417
chr14	57732813	57733013	-					chr10	36936006	36936206
chr14	60982318	60982518	YES					chr10	37212501	37212701
chr14	61134464	61134664	-					chr10	37218664	37218864
chr14	63500365	63500565	YES					chr10	37263675	37263875
chr14	64408293	64408493	-					chr10	37378024	37378224
chr14	67760680	67760880	-					chr10	37820396	37820596
chr14	67888237	67888437	-					chr10	38034349	38034549
chr14	67894009	67894209	-					chr10	38850150	38850350
chr14	70623175	70623375	-					chr10	39106966	39107166
chr14	72846023	72846223	-					chr10	39198274	39198474
chr14	75505266	75505466	-					chr10	39224571	39224771
chr14	76388075	76388275	YES					chr10	39547068	39547268
chr14	76624937	76625137	-					chr10	39650481	39650681
chr14	78289053	78289253	YES					chr10	39674992	39675192
chr14	79564967	79565167	-					chr10	39975803	39976003
chr14	79583632	79583832	YES					chr10	40363132	40363332
chr14	81479395	81479595	-					chr10	41401108	41401308
chr14	84223166	84223366	-					chr10	41467389	41467589
chr14	86396115	86396315	YES					chr10	41627153	41627353
chr14	89325296	89325496	-					chr10	41749036	41749236
chr14	91478489	91478689	YES					chr10	41997767	41997967
chr14	91656124	91656324	YES					chr10	42246533	42246733
chr14	91717521	91717721	-					chr10	42646336	42646536
chr14	92623056	92623256	-					chr10	42670508	42670708
chr14	92826727	92826927	YES					chr10	42801025	42801225
chr14	94305654	94305854	-					chr10	42945513	42945713
chr14	94796977	94797177	-					chr10	42968384	42968584
chr14	99039415	99039615	YES					chr10	43276309	43276509
chr14	99107904	99108104	-					chr10	43477682	43477882
chr14	99353216	99353416	-					chr10	43551619	43551819
chr14	99510255	99510455	YES					chr10	43687567	43687767
chr14	103906598	103906798	-					chr10	44308431	44308631
chr14	104789450	104789650	-					chr10	44368859	44369059
chr14	105851443	105851643	-					chr10	44415851	44416051
chr14	105859200	105859400	-					chr10	44434954	44435154
chr14	106980964	106981164	-					chr10	44483113	44483313
chr14	111116652	111116852	YES					chr10	44501590	44501790
chr14	111429555	111429755	YES					chr10	44515964	44516164
chr14	117852930	117853130	-					chr10	44539577	44539777
chr14	118369075	118369275	-					chr10	44545154	44545354
chr14	118977424	118977624	YES					chr10	44699751	44699951
chr14	120033523	120033723	-					chr10	44721824	44722024
chr14	121506319	121506519	-					chr10	44945366	44945566
chr14	122342154	122342354	-					chr10	45072446	45072646
chr14	122434052	122434252	-					chr10	45092371	45092571
chr14	124033324	124033524	-					chr10	45237679	45237879
chr15	5895867	5896067	-					chr10	45446304	45446504
chr15	5992048	5992248	-					chr10	45592031	45592231
chr15	7081921	7082121	-					chr10	48663424	48663624
chr15	7115785	7115985	-					chr10	49006867	49007067
chr15	7116836	7117036	-					chr10	52280329	52280529
chr15	7480157	7480357	-					chr10	52296018	52296218
chr15	9213154	9213354	YES					chr10	52896826	52897026
chr15	9452873	9453073	YES					chr10	53412956	53413156
chr15	9898301	9898501	-					chr10	55537519	55537719
chr15	10105667	10105867	YES					chr10	56426394	56426594
chr15	10824200	10824400	-					chr10	58594589	58594789
chr15	11461692	11461892	-					chr10	59066184	59066384
chr15	11568244	11568444	-					chr10	59103297	59103497
chr15	11584258	11584458	-					chr10	59354160	59354360
chr15	12708361	12708561	YES					chr10	59524674	59524874
chr15	12916599	12916799	-					chr10	59558691	59558891
chr15	13094997	13095197	YES					chr10	59641149	59641349
chr15	15618065	15618265	YES					chr10	59907655	59907855
chr15	16130921	16131121	YES					chr10	59958005	59958205
chr15	16446636	16446836	YES					chr10	59972596	59972796
chr15	16629810	16630010	-					chr10	59974410	59974610
chr15	17049362	17049562	-					chr10	60147745	60147945
chr15	21241099	21241299	-					chr10	60445747	60445947
chr15	21366470	21366670	-					chr10	60607083	60607283
chr15	25332194	25332394	-					chr10	60727576	60727776
chr15	25770013	25770213	-					chr10	61315433	61315633
chr15	27995571	27995771	-					chr10	61375342	61375542
chr15	28071109	28071309	YES					chr10	61415958	61416158
chr15	30139750	30139950	-					chr10	61416753	61416953
chr15	34054330	34054530	-					chr10	61625135	61625335
chr15	39646744	39646944	YES					chr10	61831705	61831905
chr15	39728823	39729023	YES					chr10	62012398	62012598
chr15	39780637	39780837	-					chr10	62036784	62036984
chr15	41882636	41882836	YES					chr10	62242359	62242559
chr15	43529965	43530165	YES					chr10	62475072	62475272
chr15	50900434	50900634	YES					chr10	62477066	62477266
chr15	51958408	51958608	-					chr10	62514400	62514600
chr15	52013123	52013323	-					chr10	63089560	63089760
chr15	52967978	52968178	YES					chr10	63237331	63237531
chr15	53343584	53343784	-					chr10	63360600	63360800
chr15	56742863	56743063	-					chr10	63524081	63524281
chr15	57824267	57824467	-					chr10	64090293	64090493
chr15	59294612	59294812	-					chr10	64668679	64668879
chr15	60839882	60840082	-					chr10	66917990	66918190
chr15	62010783	62010983	YES					chr10	66920469	66920669
chr15	62959022	62959222	YES					chr10	66969643	66969843
chr15	64024127	64024327	-					chr10	67003270	67003470
chr15	65042094	65042294	YES					chr10	67003941	67004141
chr15	65926412	65926612	YES					chr10	67053593	67053793
chr15	66441526	66441726	YES					chr10	67187856	67188056
chr15	67071062	67071262	-					chr10	67454381	67454581
chr15	74225373	74225573	YES					chr10	67461990	67462190
chr15	74652821	74653021	-					chr10	68063860	68064060
chr15	75844358	75844558	-					chr10	68240139	68240339
chr15	85865973	85866173	YES					chr10	68259756	68259956
chr15	88708929	88709129	-					chr10	69359756	69359956
chr15	90148780	90148980	YES					chr10	69908685	69908885
chr15	90183127	90183327	-					chr10	70195133	70195333
chr15	91864283	91864483	YES					chr10	70325585	70325785
chr15	93489639	93489839	-					chr10	70359445	70359645
chr15	93521200	93521400	YES					chr10	70433362	70433562
chr15	96198096	96198296	-					chr10	70611745	70611945
chr15	96722280	96722480	-					chr10	70742008	70742208
chr15	97593787	97593987	YES					chr10	70872004	70872204
chr15	99872654	99872854	-					chr10	72293293	72293493
chr15	100474116	100474316	-					chr10	73039646	73039846
chr16	4293371	4293571	-					chr10	73896141	73896341
chr16	8778769	8778969	YES					chr10	74715000	74715200
chr16	9083770	9083970	YES					chr10	74720063	74720263
chr16	12632563	12632763	-					chr10	75851174	75851374
chr16	12768329	12768529	-					chr10	75851752	75851952
chr16	14123987	14124187	YES					chr10	75872973	75873173
chr16	15587831	15588031	-					chr10	76002739	76002939
chr16	16086183	16086383	-					chr10	76067790	76067990
chr16	16825573	16825773	-					chr10	76883767	76883967
chr16	18769578	18769778	-					chr10	77572497	77572697
chr16	19865405	19865605	-					chr10	77603108	77603308
chr16	22140010	22140210	-					chr10	78096732	78096932
chr16	25038754	25038954	-					chr10	78326402	78326602
chr16	25871605	25871805	-					chr10	78366291	78366491
chr16	26962077	26962277	YES					chr10	78391150	78391350
chr16	30939949	30940149	-					chr10	79217745	79217945
chr16	33844360	33844560	YES					chr10	80050944	80051144
chr16	35146274	35146474	-					chr10	82383138	82383338
chr16	36708085	36708285	-					chr10	82809477	82809677
chr16	38558438	38558638	-					chr10	82861399	82861599
chr16	41633973	41634173	-					chr10	82955223	82955423
chr16	42305906	42306106	-					chr10	83954505	83954705
chr16	42500690	42500890	-					chr10	84097237	84097437
chr16	42770203	42770403	-					chr10	84312863	84313063
chr16	42782123	42782323	-					chr10	84383176	84383376
chr16	43607126	43607326	-					chr10	84554739	84554939
chr16	43816529	43816729	-					chr10	84686095	84686295
chr16	43926410	43926610	-					chr10	84708208	84708408
chr16	44280942	44281142	YES					chr10	84758492	84758692
chr16	46500824	46501024	-					chr10	84839173	84839373
chr16	48422501	48422701	-					chr10	84859294	84859494
chr16	48475294	48475494	YES					chr10	84886129	84886329
chr16	49803967	49804167	-					chr10	85071841	85072041
chr16	59545572	59545772	-					chr10	85209268	85209468
chr16	59643890	59644090	-					chr10	85451748	85451948
chr16	63062982	63063182	-					chr10	85543362	85543562
chr16	64885665	64885865	-					chr10	85570376	85570576
chr16	65649088	65649288	-					chr10	85591305	85591505
chr16	69951658	69951858	-					chr10	86785266	86785466
chr16	71835449	71835649	-					chr10	87286383	87286583
chr16	73096740	73096940	-					chr10	88708870	88709070
chr16	74768342	74768542	-					chr10	89213677	89213877
chr16	76656238	76656438	-					chr10	89340444	89340644
chr16	77400630	77400830	-					chr10	89481687	89481887
chr16	78265263	78265463	YES					chr10	89487380	89487580
chr16	78490995	78491195	-					chr10	90464918	90465118
chr16	78588993	78589193	-					chr10	90809944	90810144
chr16	81481125	81481325	YES					chr10	91695585	91695785
chr16	82596535	82596735	-					chr10	92163249	92163449
chr16	84769215	84769415	YES					chr10	92950119	92950319
chr16	84779161	84779361	YES					chr10	93364539	93364739
chr16	87208033	87208233	-					chr10	93620989	93621189
chr16	88720164	88720364	YES					chr10	94093629	94093829
chr16	89863408	89863608	-					chr10	94172784	94172984
chr16	90165540	90165740	YES					chr10	94276631	94276831
chr16	90309859	90310059	YES					chr10	94592374	94592574
chr16	91334606	91334806	-					chr10	94799472	94799672
chr16	91837289	91837489	-					chr10	94819002	94819202
chr16	93826538	93826738	-					chr10	94872086	94872286
chr16	94170318	94170518	-					chr10	95175456	95175656
chr17	3157179	3157379	-					chr10	95595956	95596156
chr17	3460638	3460838	-					chr10	95883719	95883919
chr17	3505816	3506016	-					chr10	96077597	96077797
chr17	3616389	3616589	YES					chr10	96285614	96285814
chr17	4163503	4163703	-					chr10	96300080	96300280
chr17	5660635	5660835	-					chr10	96479424	96479624
chr17	7533673	7533873	-					chr10	96631134	96631334
chr17	9202570	9202770	-					chr10	96655994	96656194
chr17	9722774	9722974	-					chr10	96659019	96659219
chr17	10432871	10433071	-					chr10	96721352	96721552
chr17	10567623	10567823	-					chr10	97563079	97563279
chr17	11353196	11353396	-					chr10	98749318	98749518
chr17	15677975	15678175	YES					chr10	98840593	98840793
chr17	16727005	16727205	-					chr10	99014314	99014514
chr17	17612383	17612583	-					chr10	99469054	99469254
chr17	17739424	17739624	-					chr10	102372286	102372486
chr17	17740044	17740244	-					chr10	102668570	102668770
chr17	20306631	20306831	-					chr10	103323425	103323625
chr17	22118869	22119069	YES					chr10	103369072	103369272
chr17	22520132	22520332	-					chr10	106182724	106182924
chr17	32130656	32130856	-					chr10	106187835	106188035
chr17	32295927	32296127	YES					chr10	106922951	106923151
chr17	33599992	33600192	YES					chr10	107528859	107529059
chr17	36148980	36149180	-					chr10	108572861	108573061
chr17	36982294	36982494	-					chr10	110977453	110977653
chr17	37990652	37990852	-					chr10	111854388	111854588
chr17	40456018	40456218	-					chr10	112400446	112400646
chr17	40495602	40495802	YES					chr10	114737316	114737516
chr17	41199470	41199670	-					chr10	115383000	115383200
chr17	43711991	43712191	-					chr10	116512680	116512880
chr17	44472751	44472951	-					chr10	116930777	116930977
chr17	45459009	45459209	-					chr10	117152365	117152565
chr17	46812503	46812703	YES					chr10	117703796	117703996
chr17	47571742	47571942	-					chr10	117806077	117806277
chr17	47713323	47713523	YES					chr10	117849070	117849270
chr17	50427757	50427957	-					chr10	118044954	118045154
chr17	51462224	51462424	-					chr10	118461172	118461372
chr17	51695333	51695533	-					chr10	118668063	118668263
chr17	51839553	51839753	-					chr10	119483889	119484089
chr17	53561729	53561929	YES					chr10	119830642	119830842
chr17	56869585	56869785	-					chr10	120025031	120025231
chr17	58932652	58932852	YES					chr10	120171343	120171543
chr17	62940010	62940210	-					chr10	121016160	121016360
chr17	64053731	64053931	-					chr10	121455000	121455200
chr17	64873694	64873894	YES					chr10	121501346	121501546
chr17	66285360	66285560	-					chr10	121763156	121763356
chr17	66479872	66480072	-					chr10	122846366	122846566
chr17	70040873	70041073	YES					chr10	122999405	122999605
chr17	70403850	70404050	YES					chr10	123676230	123676430
chr17	70772636	70772836	-					chr10	125220297	125220497
chr17	70828227	70828427	YES					chr10	125725753	125725953
chr17	70828711	70828911	YES					chr10	125800630	125800830
chr17	71844905	71845105	-					chr10	125902736	125902936
chr17	72881958	72882158	-					chr10	125941656	125941856
chr17	76111850	76112050	YES					chr10	125970399	125970599
chr17	76500171	76500371	YES					chr10	126764061	126764261
chr17	78479985	78480185	-					chr10	127238348	127238548
chr17	78635698	78635898	YES					chr10	127881218	127881418
chr17	79135273	79135473	-					chr10	128132849	128133049
chr17	79342698	79342898	YES					chr10	128370107	128370307
chr17	79365111	79365311	-					chr10	128538479	128538679
chr17	79654398	79654598	YES					chr10	128685708	128685908
chr17	80635891	80636091	YES					chr10	129735403	129735603
chr17	81996034	81996234	-					chr10	129847436	129847636
chr17	82272994	82273194	-					chr10	130004189	130004389
chr17	82306458	82306658	-					chr10	130293763	130293963
chr17	83469663	83469863	YES					chr10	130594773	130594973
chr17	83750346	83750546	-					chr11	3100363	3100563
chr17	84351396	84351596	YES					chr11	3101083	3101283
chr17	87471714	87471914	-					chr11	3102818	3103018
chr17	88346914	88347114	YES					chr11	3103847	3104047
chr17	90271625	90271825	-					chr11	3145471	3145671
chr17	90390483	90390683	YES					chr11	3398491	3398691
chr17	90631463	90631663	-					chr11	3472678	3472878
chr17	90788221	90788421	-					chr11	3549078	3549278
chr17	90843296	90843496	-					chr11	4302270	4302470
chr17	90844045	90844245	-					chr11	4423139	4423339
chr17	93313395	93313595	-					chr11	4464408	4464608
chr17	93482456	93482656	YES					chr11	4495086	4495286
chr17	93905822	93906022	YES					chr11	4565626	4565826
chr17	94651618	94651818	YES					chr11	4643479	4643679
chr18	3822176	3822376	-					chr11	4690491	4690691
chr18	3847628	3847828	-					chr11	4705361	4705561
chr18	4404197	4404397	-					chr11	4803190	4803390
chr18	5011625	5011825	YES					chr11	4806292	4806492
chr18	5012188	5012388	YES					chr11	4861223	4861423
chr18	6270059	6270259	-					chr11	5324256	5324456
chr18	8136908	8137108	-					chr11	5695227	5695427
chr18	8194219	8194419	YES					chr11	5702789	5702989
chr18	10049526	10049726	YES					chr11	5741308	5741508
chr18	11487037	11487237	YES					chr11	5943090	5943290
chr18	13712677	13712877	YES					chr11	6039069	6039269
chr18	16180052	16180252	-					chr11	6123823	6124023
chr18	16490683	16490883	-					chr11	6180871	6181071
chr18	17282479	17282679	-					chr11	6778676	6778876
chr18	17418949	17419149	-					chr11	7068574	7068774
chr18	17565370	17565570	-					chr11	7235187	7235387
chr18	17874609	17874809	-					chr11	7423589	7423789
chr18	19063447	19063647	-					chr11	7534768	7534968
chr18	20923014	20923214	-					chr11	7689822	7690022
chr18	23542446	23542646	-					chr11	7751085	7751285
chr18	24070588	24070788	YES					chr11	7775449	7775649
chr18	24375452	24375652	-					chr11	8147852	8148052
chr18	27726570	27726770	-					chr11	8635905	8636105
chr18	30121716	30121916	YES					chr11	8723315	8723515
chr18	30509324	30509524	-					chr11	8754596	8754796
chr18	30690046	30690246	-					chr11	8811852	8812052
chr18	30698011	30698211	-					chr11	9515112	9515312
chr18	31188949	31189149	-					chr11	9971142	9971342
chr18	31568839	31569039	-					chr11	11809627	11809827
chr18	34815377	34815577	-					chr11	11941333	11941533
chr18	35138117	35138317	YES					chr11	12469776	12469976
chr18	35757655	35757855	-					chr11	13006676	13006876
chr18	36415663	36415863	-					chr11	15435940	15436140
chr18	37932691	37932891	-					chr11	17090386	17090586
chr18	38148810	38149010	YES					chr11	17221259	17221459
chr18	38636033	38636233	YES					chr11	18493365	18493565
chr18	40228576	40228776	-					chr11	19026042	19026242
chr18	40233499	40233699	-					chr11	19074253	19074453
chr18	41779842	41780042	-					chr11	19414510	19414710
chr18	44898447	44898647	YES					chr11	19484514	19484714
chr18	49991936	49992136	-					chr11	19747632	19747832
chr18	50811916	50812116	-					chr11	19811436	19811636
chr18	51932690	51932890	YES					chr11	19918044	19918244
chr18	57671444	57671644	-					chr11	19944856	19945056
chr18	65122580	65122780	-					chr11	19985458	19985658
chr18	65416642	65416842	-					chr11	20064224	20064424
chr18	65833290	65833490	-					chr11	20138568	20138768
chr18	66429254	66429454	YES					chr11	20145501	20145701
chr18	67497886	67498086	YES					chr11	20165122	20165322
chr18	68924205	68924405	-					chr11	20320757	20320957
chr18	69782272	69782472	YES					chr11	20393359	20393559
chr18	70380923	70381123	YES					chr11	20489148	20489348
chr18	71503345	71503545	-					chr11	20584672	20584872
chr18	73217010	73217210	-					chr11	20772764	20772964
chr18	75360930	75361130	YES					chr11	20882906	20883106
chr18	76556282	76556482	-					chr11	21208953	21209153
chr18	77038272	77038472	-					chr11	21875138	21875338
chr18	77561299	77561499	-					chr11	21988605	21988805
chr18	77757498	77757698	-					chr11	22039162	22039362
chr18	78363599	78363799	-					chr11	22563770	22563970
chr18	79980224	79980424	YES					chr11	22743953	22744153
chr18	80184729	80184929	-					chr11	22830142	22830342
chr18	81197411	81197611	-					chr11	22949076	22949276
chr18	81251936	81252136	-					chr11	23382866	23383066
chr18	82618275	82618475	YES					chr11	23653755	23653955
chr18	82777582	82777782	-					chr11	24112251	24112451
chr18	83908852	83909052	-					chr11	24273990	24274190
chr18	84934441	84934641	-					chr11	24630567	24630767
chr18	85503610	85503810	-					chr11	24727598	24727798
chr18	89071621	89071821	YES					chr11	24777815	24778015
chr19	6675673	6675873	-					chr11	25100067	25100267
chr19	10972832	10973032	-					chr11	25437311	25437511
chr19	11299040	11299240	YES					chr11	26103863	26104063
chr19	11299636	11299836	YES					chr11	26370224	26370424
chr19	12069786	12069986	YES					chr11	27799988	27800188
chr19	13805624	13805824	YES					chr11	27977638	27977838
chr19	14676975	14677175	-					chr11	28036229	28036429
chr19	14835706	14835906	YES					chr11	28140774	28140974
chr19	14874064	14874264	-					chr11	28145717	28145917
chr19	15495578	15495778	-					chr11	28171282	28171482
chr19	16464849	16465049	-					chr11	29047962	29048162
chr19	16491714	16491914	-					chr11	29603682	29603882
chr19	17138243	17138443	-					chr11	29684400	29684600
chr19	18608145	18608345	-					chr11	30022214	30022414
chr19	20923828	20924028	-					chr11	30242849	30243049
chr19	21894880	21895080	-					chr11	30744123	30744323
chr19	23089785	23089985	-					chr11	30749626	30749826
chr19	23095008	23095208	-					chr11	31736679	31736879
chr19	23467934	23468134	-					chr11	31745815	31746015
chr19	25479232	25479432	-					chr11	31980264	31980464
chr19	26140674	26140874	-					chr11	32537038	32537238
chr19	27904742	27904942	-					chr11	32835195	32835395
chr19	29008166	29008366	YES					chr11	33179893	33180093
chr19	30505526	30505726	-					chr11	33533699	33533899
chr19	31120010	31120210	-					chr11	33550910	33551110
chr19	32194916	32195116	YES					chr11	33754790	33754990
chr19	32255462	32255662	-					chr11	34315439	34315639
chr19	32726943	32727143	-					chr11	34494797	34494997
chr19	37877898	37878098	-					chr11	34872508	34872708
chr19	38064144	38064344	-					chr11	35488100	35488300
chr19	39890113	39890313	-					chr11	35639053	35639253
chr19	42410012	42410212	-					chr11	35788570	35788770
chr19	44049256	44049456	YES					chr11	37031836	37032036
chr19	46836216	46836416	-					chr11	38121342	38121542
chr19	47790363	47790563	-					chr11	39213524	39213724
chr19	55491739	55491939	-					chr11	39596659	39596859
chr19	58482129	58482329	-					chr11	41218805	41219005
chr19	58571695	58571895	-					chr11	41223858	41224058
chr19	58572472	58572672	-					chr11	42905610	42905810
chr19	59707167	59707367	YES					chr11	43585744	43585944
chr19	60189349	60189549	-					chr11	43952256	43952456
chr19	61285117	61285317	-					chr11	44746876	44747076
chr2	5357193	5357393	YES					chr11	44761602	44761802
chr2	8498550	8498750	YES					chr11	44767367	44767567
chr2	11571097	11571297	-					chr11	45738717	45738917
chr2	16811731	16811931	-					chr11	45746017	45746217
chr2	17989163	17989363	-					chr11	45885968	45886168
chr2	19392854	19393054	-					chr11	46042004	46042204
chr2	20496396	20496596	-					chr11	46056753	46056953
chr2	21392864	21393064	YES					chr11	46107080	46107280
chr2	22045068	22045268	-					chr11	46115126	46115326
chr2	29835650	29835850	YES					chr11	46255398	46255598
chr2	31068687	31068887	-					chr11	46521411	46521611
chr2	36198718	36198918	-					chr11	46536805	46537005
chr2	36222249	36222449	-					chr11	46744127	46744327
chr2	36415390	36415590	YES					chr11	48697260	48697460
chr2	40910991	40911191	-					chr11	49450905	49451105
chr2	43365958	43366158	YES					chr11	49452109	49452309
chr2	44538293	44538493	YES					chr11	49739824	49740024
chr2	45158583	45158783	-					chr11	50391374	50391574
chr2	48538887	48539087	-					chr11	51125859	51126059
chr2	51049935	51050135	YES					chr11	51274497	51274697
chr2	51448243	51448443	-					chr11	51455683	51455883
chr2	57256465	57256665	-					chr11	52340187	52340387
chr2	57828419	57828619	-					chr11	52511925	52512125
chr2	58626398	58626598	-					chr11	52695724	52695924
chr2	59231472	59231672	-					chr11	52820733	52820933
chr2	59634009	59634209	-					chr11	53202454	53202654
chr2	60050690	60050890	-					chr11	53260644	53260844
chr2	61674661	61674861	-					chr11	53311525	53311725
chr2	62018232	62018432	-					chr11	53508573	53508773
chr2	62408353	62408553	-					chr11	53599482	53599682
chr2	63541912	63542112	-					chr11	53800177	53800377
chr2	65421367	65421567	-					chr11	54953989	54954189
chr2	69047961	69048161	-					chr11	54971818	54972018
chr2	70278884	70279084	-					chr11	55323916	55324116
chr2	70806115	70806315	-					chr11	55820535	55820735
chr2	71866717	71866917	-					chr11	55904309	55904509
chr2	75874097	75874297	-					chr11	57302565	57302765
chr2	76400255	76400455	-					chr11	57543099	57543299
chr2	76805310	76805510	-					chr11	57555008	57555208
chr2	77059674	77059874	-					chr11	57560194	57560394
chr2	77147125	77147325	-					chr11	57719668	57719868
chr2	79566694	79566894	-					chr11	57741286	57741486
chr2	79567444	79567644	-					chr11	57957115	57957315
chr2	81848917	81849117	-					chr11	57970682	57970882
chr2	84762383	84762583	-					chr11	59414192	59414392
chr2	86442205	86442405	-					chr11	59511676	59511876
chr2	89562840	89563040	YES					chr11	59814359	59814559
chr2	89855762	89855962	YES					chr11	59821702	59821902
chr2	92144098	92144298	-					chr11	60248529	60248729
chr2	93785485	93785685	-					chr11	60423131	60423331
chr2	94590613	94590813	-					chr11	60777346	60777546
chr2	96775504	96775704	-					chr11	60837020	60837220
chr2	98844398	98844598	YES					chr11	60887034	60887234
chr2	99558288	99558488	-					chr11	60923161	60923361
chr2	103310753	103310953	-					chr11	61004126	61004326
chr2	105691279	105691479	YES					chr11	61004958	61005158
chr2	106750946	106751146	YES					chr11	61181744	61181944
chr2	106822646	106822846	-					chr11	61251763	61251963
chr2	107515505	107515705	YES					chr11	61553840	61554040
chr2	108843931	108844131	-					chr11	61578064	61578264
chr2	109311433	109311633	-					chr11	62355376	62355576
chr2	109375016	109375216	-					chr11	62430582	62430782
chr2	109579073	109579273	-					chr11	62494787	62494987
chr2	109913296	109913496	YES					chr11	62510986	62511186
chr2	114178332	114178532	-					chr11	62538056	62538256
chr2	115723562	115723762	YES					chr11	62845851	62846051
chr2	116060156	116060356	-					chr11	62873107	62873307
chr2	116243270	116243470	YES					chr11	63180255	63180455
chr2	117194386	117194586	-					chr11	63456476	63456676
chr2	118620185	118620385	-					chr11	63898202	63898402
chr2	119463266	119463466	YES					chr11	63916848	63917048
chr2	119463944	119464144	YES					chr11	63952790	63952990
chr2	119857499	119857699	YES					chr11	64089722	64089922
chr2	127839562	127839762	-					chr11	64682525	64682725
chr2	129587817	129588017	-					chr11	66966589	66966789
chr2	132647309	132647509	-					chr11	67020593	67020793
chr2	134960614	134960814	-					chr11	67024031	67024231
chr2	135072581	135072781	YES					chr11	67345536	67345736
chr2	135614788	135614988	-					chr11	68146651	68146851
chr2	136375471	136375671	-					chr11	68348198	68348398
chr2	140676772	140676972	-					chr11	68354830	68355030
chr2	141266803	141267003	YES					chr11	68394022	68394222
chr2	144715407	144715607	YES					chr11	68400836	68401036
chr2	146062692	146062892	YES					chr11	68742755	68742955
chr2	146466842	146467042	-					chr11	68779611	68779811
chr2	146631159	146631359	YES					chr11	69564475	69564675
chr2	146834456	146834656	-					chr11	69581946	69582146
chr2	146911408	146911608	-					chr11	69703970	69704170
chr2	146921267	146921467	YES					chr11	69708091	69708291
chr2	147033173	147033373	YES					chr11	71442666	71442866
chr2	147293039	147293239	YES					chr11	72022496	72022696
chr2	149203989	149204189	-					chr11	72176684	72176884
chr2	149297029	149297229	-					chr11	72285978	72286178
chr2	149798669	149798869	YES					chr11	72420558	72420758
chr2	149939735	149939935	YES					chr11	72595489	72595689
chr2	149983218	149983418	YES					chr11	74720761	74720961
chr2	153370966	153371166	-					chr11	75836176	75836376
chr2	153595106	153595306	-					chr11	76224647	76224847
chr2	153643144	153643344	-					chr11	76262752	76262952
chr2	157840825	157841025	YES					chr11	76319874	76320074
chr2	159012828	159013028	-					chr11	76483254	76483454
chr2	160360314	160360514	-					chr11	76657618	76657818
chr2	160656316	160656516	YES					chr11	77296992	77297192
chr2	163031791	163031991	YES					chr11	77456047	77456247
chr2	163062136	163062336	YES					chr11	77673689	77673889
chr2	165810007	165810207	-					chr11	77738689	77738889
chr2	170772187	170772387	-					chr11	77890974	77891174
chr2	171231349	171231549	-					chr11	77904830	77905030
chr2	171879336	171879536	YES					chr11	77926459	77926659
chr2	172577360	172577560	-					chr11	77948002	77948202
chr2	173284865	173285065	-					chr11	78247774	78247974
chr2	174261447	174261647	YES					chr11	78668745	78668945
chr2	177230621	177230821	YES					chr11	78792168	78792368
chr2	180740567	180740767	-					chr11	78978302	78978502
chr3	3370914	3371114	YES					chr11	79138749	79138949
chr3	5989196	5989396	YES					chr11	79365061	79365261
chr3	6768200	6768400	-					chr11	79425790	79425990
chr3	6922735	6922935	YES					chr11	79427665	79427865
chr3	7166697	7166897	YES					chr11	79636130	79636330
chr3	7510163	7510363	-					chr11	79646524	79646724
chr3	7682803	7683003	YES					chr11	79731551	79731751
chr3	7805221	7805421	YES					chr11	79752562	79752762
chr3	8001200	8001400	-					chr11	79980664	79980864
chr3	9008756	9008956	-					chr11	80098816	80099016
chr3	9641984	9642184	-					chr11	80136166	80136366
chr3	13168517	13168717	-					chr11	80137910	80138110
chr3	13250819	13251019	-					chr11	80518618	80518818
chr3	14191355	14191555	-					chr11	81004235	81004435
chr3	16482800	16483000	-					chr11	81280146	81280346
chr3	16888207	16888407	-					chr11	81440906	81441106
chr3	18339321	18339521	-					chr11	81560460	81560660
chr3	18581063	18581263	-					chr11	81832469	81832669
chr3	18696783	18696983	-					chr11	82662136	82662336
chr3	19234588	19234788	-					chr11	82835659	82835859
chr3	19581187	19581387	-					chr11	83353084	83353284
chr3	19707010	19707210	-					chr11	83495616	83495816
chr3	20023982	20024182	YES					chr11	83567515	83567715
chr3	21892280	21892480	-					chr11	83776171	83776371
chr3	22156558	22156758	-					chr11	83974592	83974792
chr3	23405020	23405220	-					chr11	84089050	84089250
chr3	23427077	23427277	YES					chr11	84276970	84277170
chr3	24079828	24080028	YES					chr11	84353019	84353219
chr3	24151551	24151751	YES					chr11	85794183	85794383
chr3	25006924	25007124	-					chr11	85900405	85900605
chr3	26920962	26921162	-					chr11	86436185	86436385
chr3	27935713	27935913	-					chr11	86440887	86441087
chr3	28038124	28038324	-					chr11	86500996	86501196
chr3	28217119	28217319	-					chr11	86701282	86701482
chr3	30724534	30724734	YES					chr11	86819675	86819875
chr3	30889146	30889346	-					chr11	86969343	86969543
chr3	31089468	31089668	-					chr11	86996291	86996491
chr3	32758643	32758843	-					chr11	87416105	87416305
chr3	32759280	32759480	-					chr11	87479380	87479580
chr3	33508355	33508555	-					chr11	88170714	88170914
chr3	34007724	34007924	YES					chr11	88193259	88193459
chr3	34035853	34036053	-					chr11	88202204	88202404
chr3	35723756	35723956	-					chr11	88378948	88379148
chr3	37975446	37975646	-					chr11	88526903	88527103
chr3	40456127	40456327	-					chr11	88534376	88534576
chr3	41099753	41099953	-					chr11	88583440	88583640
chr3	46870995	46871195	-					chr11	88629915	88630115
chr3	48068784	48068984	YES					chr11	88644857	88645057
chr3	51128625	51128825	-					chr11	88690191	88690391
chr3	52254211	52254411	YES					chr11	88758414	88758614
chr3	53457889	53458089	-					chr11	88862422	88862622
chr3	54990101	54990301	-					chr11	88931847	88932047
chr3	59880238	59880438	YES					chr11	88993777	88993977
chr3	60106534	60106734	YES					chr11	89081771	89081971
chr3	60855857	60856057	YES					chr11	89242199	89242399
chr3	61816922	61817122	-					chr11	89579209	89579409
chr3	64265825	64266025	-					chr11	89611565	89611765
chr3	64321984	64322184	YES					chr11	89620152	89620352
chr3	72858799	72858999	YES					chr11	89996064	89996264
chr3	72868250	72868450	YES					chr11	90109854	90110054
chr3	73434441	73434641	YES					chr11	90391637	90391837
chr3	79218596	79218796	-					chr11	91206581	91206781
chr3	79435057	79435257	-					chr11	95557216	95557416
chr3	81102298	81102498	YES					chr11	95598231	95598431
chr3	83980322	83980522	-					chr11	95621699	95621899
chr3	84181826	84182026	YES					chr11	95704330	95704530
chr3	84193957	84194157	-					chr11	95963526	95963726
chr3	86692842	86693042	YES					chr11	95980903	95981103
chr3	86845128	86845328	-					chr11	96017906	96018106
chr3	87132762	87132962	-					chr11	96081078	96081278
chr3	87193796	87193996	YES					chr11	96114152	96114352
chr3	88281614	88281814	YES					chr11	96190318	96190518
chr3	91963990	91964190	-					chr11	96727597	96727797
chr3	92694689	92694889	-					chr11	96732796	96732996
chr3	92816009	92816209	-					chr11	96780336	96780536
chr3	93163105	93163305	-					chr11	96851064	96851264
chr3	93708969	93709169	-					chr11	97223641	97223841
chr3	96680452	96680652	YES					chr11	97321943	97322143
chr3	97129556	97129756	-					chr11	97427812	97428012
chr3	97537080	97537280	-					chr11	97569249	97569449
chr3	101163457	101163657	YES					chr11	97625701	97625901
chr3	102083908	102084108	YES					chr11	97656829	97657029
chr3	102605369	102605569	-					chr11	97661851	97662051
chr3	102717669	102717869	-					chr11	97662420	97662620
chr3	103145477	103145677	-					chr11	98057885	98058085
chr3	103146347	103146547	-					chr11	98298925	98299125
chr3	103207933	103208133	YES					chr11	98581593	98581793
chr3	103840202	103840402	YES					chr11	98964612	98964812
chr3	107996130	107996330	YES					chr11	99117939	99118139
chr3	108433567	108433767	-					chr11	99937952	99938152
chr3	112239733	112239933	-					chr11	100196135	100196335
chr3	116961467	116961667	-					chr11	100376065	100376265
chr3	118194870	118195070	YES					chr11	100534611	100534811
chr3	119095266	119095466	-					chr11	100616466	100616666
chr3	119158784	119158984	-					chr11	100682584	100682784
chr3	120879558	120879758	-					chr11	100999373	100999573
chr3	121794287	121794487	YES					chr11	101234204	101234404
chr3	122936805	122937005	YES					chr11	101307824	101308024
chr3	124606184	124606384	YES					chr11	101479395	101479595
chr3	127544654	127544854	YES					chr11	101483928	101484128
chr3	129551955	129552155	-					chr11	101548584	101548784
chr3	129573709	129573909	-					chr11	101568625	101568825
chr3	131102339	131102539	YES					chr11	101581586	101581786
chr3	133524709	133524909	YES					chr11	101682096	101682296
chr3	133534181	133534381	-					chr11	101696286	101696486
chr3	135546556	135546756	YES					chr11	102329634	102329834
chr3	136115839	136116039	YES					chr11	102539737	102539937
chr3	137547559	137547759	-					chr11	102603536	102603736
chr3	137780154	137780354	-					chr11	102820549	102820749
chr3	138041860	138042060	-					chr11	103809261	103809461
chr3	138776452	138776652	-					chr11	103864523	103864723
chr3	141849249	141849449	YES					chr11	103935819	103936019
chr3	141931553	141931753	-					chr11	104072838	104073038
chr3	142348857	142349057	-					chr11	104528210	104528410
chr3	142650331	142650531	YES					chr11	104978087	104978287
chr3	144413100	144413300	-					chr11	106127698	106127898
chr3	146380011	146380211	-					chr11	106724473	106724673
chr3	147298223	147298423	YES					chr11	107449166	107449366
chr3	149219933	149220133	YES					chr11	108424217	108424417
chr3	149252144	149252344	-					chr11	108484973	108485173
chr3	153360085	153360285	-					chr11	108595290	108595490
chr3	154381625	154381825	-					chr11	109069595	109069795
chr3	156414506	156414706	-					chr11	109109952	109110152
chr3	157321144	157321344	YES					chr11	109783042	109783242
chr3	157321919	157322119	YES					chr11	109914282	109914482
chr4	10399731	10399931	-					chr11	110257974	110258174
chr4	10932397	10932597	-					chr11	110422193	110422393
chr4	10934724	10934924	-					chr11	110781765	110781965
chr4	12663250	12663450	-					chr11	111020133	111020333
chr4	12770563	12770763	-					chr11	111296497	111296697
chr4	13096234	13096434	-					chr11	111843916	111844116
chr4	13218864	13219064	-					chr11	112132638	112132838
chr4	13565818	13566018	-					chr11	112197854	112198054
chr4	13750221	13750421	-					chr11	112811152	112811352
chr4	13750756	13750956	-					chr11	112839795	112839995
chr4	13773679	13773879	-					chr11	112870775	112870975
chr4	13803890	13804090	-					chr11	112872693	112872893
chr4	13854018	13854218	-					chr11	112959653	112959853
chr4	14487245	14487445	YES					chr11	113120674	113120874
chr4	16088206	16088406	-					chr11	113382786	113382986
chr4	16631724	16631924	-					chr11	113589004	113589204
chr4	16714862	16715062	-					chr11	113636723	113636923
chr4	16954739	16954939	YES					chr11	113710059	113710259
chr4	18395501	18395701	YES					chr11	114129387	114129587
chr4	20022302	20022502	YES					chr11	114320383	114320583
chr4	22144985	22145185	YES					chr11	114571663	114571863
chr4	24437306	24437506	YES					chr11	114611734	114611934
chr4	25325978	25326178	-					chr11	114692735	114692935
chr4	25796243	25796443	-					chr11	115071087	115071287
chr4	26944691	26944891	YES					chr11	115412423	115412623
chr4	32956523	32956723	-					chr11	116586476	116586676
chr4	33823951	33824151	-					chr11	116970917	116971117
chr4	34911449	34911649	-					chr11	117000243	117000443
chr4	38371169	38371369	-					chr11	117544667	117544867
chr4	39605152	39605352	-					chr11	117585698	117585898
chr4	43334829	43335029	-					chr11	117601230	117601430
chr4	43795951	43796151	-					chr11	117629936	117630136
chr4	44543917	44544117	-					chr11	117638321	117638521
chr4	45771204	45771404	-					chr11	117665284	117665484
chr4	48579651	48579851	-					chr11	117975542	117975742
chr4	50620930	50621130	-					chr11	118455060	118455260
chr4	51868768	51868968	-					chr11	118474120	118474320
chr4	52060135	52060335	YES					chr11	118610121	118610321
chr4	52543116	52543316	-					chr11	118775709	118775909
chr4	52660778	52660978	-					chr11	119156290	119156490
chr4	53339150	53339350	YES					chr11	119395474	119395674
chr4	54072035	54072235	YES					chr11	119572475	119572675
chr4	54610130	54610330	-					chr11	119672131	119672331
chr4	55464375	55464575	YES					chr11	120148543	120148743
chr4	55475476	55475676	-					chr11	120168009	120168209
chr4	55477456	55477656	YES					chr11	120269880	120270080
chr4	57841995	57842195	-					chr11	120663741	120663941
chr4	59896077	59896277	YES					chr11	120704606	120704806
chr4	65252309	65252509	-					chr11	120777192	120777392
chr4	65679869	65680069	-					chr11	120779945	120780145
chr4	65830560	65830760	-					chr11	120805744	120805944
chr4	66330708	66330908	YES					chr11	120851692	120851892
chr4	71316717	71316917	-					chr11	121964182	121964382
chr4	72146123	72146323	YES					chr11	121982352	121982552
chr4	72168064	72168264	-					chr12	3124088	3124288
chr4	73517616	73517816	-					chr12	3127378	3127578
chr4	74259414	74259614	-					chr12	3662822	3663022
chr4	74367876	74368076	-					chr12	3738893	3739093
chr4	77249912	77250112	-					chr12	3890067	3890267
chr4	79884234	79884434	YES					chr12	4099526	4099726
chr4	82401587	82401787	-					chr12	4417650	4417850
chr4	82430925	82431125	-					chr12	4507019	4507219
chr4	83257409	83257609	YES					chr12	4557062	4557262
chr4	83329821	83330021	YES					chr12	5005933	5006133
chr4	84528449	84528649	YES					chr12	5067701	5067901
chr4	84662400	84662600	YES					chr12	7915612	7915812
chr4	86183759	86183959	-					chr12	8498129	8498329
chr4	86241897	86242097	-					chr12	11888130	11888330
chr4	87119973	87120173	YES					chr12	12177512	12177712
chr4	88653870	88654070	-					chr12	12787255	12787455
chr4	89723555	89723755	YES					chr12	12828447	12828647
chr4	91304325	91304525	YES					chr12	12890063	12890263
chr4	98864196	98864396	-					chr12	12987511	12987711
chr4	99161428	99161628	-					chr12	13184159	13184359
chr4	99636237	99636437	-					chr12	13793088	13793288
chr4	99641991	99642191	-					chr12	14089045	14089245
chr4	99670250	99670450	-					chr12	14195634	14195834
chr4	101889450	101889650	-					chr12	15449606	15449806
chr4	105224077	105224277	YES					chr12	15827034	15827234
chr4	105276425	105276625	-					chr12	16026726	16026926
chr4	105460462	105460662	-					chr12	16407405	16407605
chr4	105908342	105908542	-					chr12	16477532	16477732
chr4	108182384	108182584	-					chr12	16747773	16747973
chr4	108219038	108219238	-					chr12	17165592	17165792
chr4	108635142	108635342	-					chr12	17239382	17239582
chr4	109026636	109026836	-					chr12	17273991	17274191
chr4	109073406	109073606	-					chr12	17709459	17709659
chr4	110312207	110312407	YES					chr12	17835427	17835627
chr4	111963430	111963630	-					chr12	18893003	18893203
chr4	112092491	112092691	-					chr12	21372337	21372537
chr4	115558243	115558443	YES					chr12	21418667	21418867
chr4	119071714	119071914	-					chr12	21462896	21463096
chr4	120159011	120159211	-					chr12	21915088	21915288
chr4	121657104	121657304	YES					chr12	22416094	22416294
chr4	121735743	121735943	-					chr12	22427691	22427891
chr4	123624575	123624775	-					chr12	23586702	23586902
chr4	129750513	129750713	-					chr12	24516369	24516569
chr4	130640143	130640343	YES					chr12	24993622	24993822
chr4	131126146	131126346	-					chr12	25124656	25124856
chr4	132129074	132129274	-					chr12	25783407	25783607
chr4	141565484	141565684	-					chr12	25896654	25896854
chr4	142138454	142138654	-					chr12	26488480	26488680
chr4	144807179	144807379	YES					chr12	27065071	27065271
chr4	144824758	144824958	-					chr12	27077465	27077665
chr4	153633406	153633606	YES					chr12	27083260	27083460
chr5	5698929	5699129	YES					chr12	28817452	28817652
chr5	9755770	9755970	-					chr12	29096008	29096208
chr5	12847261	12847461	-					chr12	31092642	31092842
chr5	12872995	12873195	YES					chr12	31207776	31207976
chr5	13614686	13614886	-					chr12	31608206	31608406
chr5	13982523	13982723	YES					chr12	31836332	31836532
chr5	14371043	14371243	YES					chr12	32683491	32683691
chr5	16838987	16839187	-					chr12	33035725	33035925
chr5	16968936	16969136	-					chr12	33183121	33183321
chr5	18453014	18453214	YES					chr12	33273187	33273387
chr5	18565277	18565477	-					chr12	33482986	33483186
chr5	18688583	18688783	YES					chr12	35046125	35046325
chr5	19154644	19154844	YES					chr12	35896821	35897021
chr5	20325383	20325583	-					chr12	36136046	36136246
chr5	20417446	20417646	YES					chr12	36236547	36236747
chr5	20692295	20692495	-					chr12	37080075	37080275
chr5	20710922	20711122	YES					chr12	37774160	37774360
chr5	20964536	20964736	-					chr12	38779415	38779615
chr5	20974010	20974210	YES					chr12	38784415	38784615
chr5	21826397	21826597	-					chr12	39094778	39094978
chr5	22565837	22566037	-					chr12	40279270	40279470
chr5	25554789	25554989	YES					chr12	40281772	40281972
chr5	26703828	26704028	-					chr12	40797928	40798128
chr5	27819329	27819529	-					chr12	41170093	41170293
chr5	30059274	30059474	-					chr12	41515060	41515260
chr5	33535623	33535823	YES					chr12	41559327	41559527
chr5	33922856	33923056	-					chr12	43204548	43204748
chr5	38698146	38698346	-					chr12	44492933	44493133
chr5	43860760	43860960	YES					chr12	45614839	45615039
chr5	45495711	45495911	YES					chr12	45833540	45833740
chr5	50122813	50123013	-					chr12	47164035	47164235
chr5	53023926	53024126	-					chr12	47833857	47834057
chr5	53466907	53467107	-					chr12	49780889	49781089
chr5	53555600	53555800	-					chr12	50979039	50979239
chr5	53671575	53671775	YES					chr12	50980173	50980373
chr5	54763062	54763262	YES					chr12	51720518	51720718
chr5	55677857	55678057	-					chr12	51858170	51858370
chr5	55761832	55762032	-					chr12	51945433	51945633
chr5	55791897	55792097	YES					chr12	52283214	52283414
chr5	56007931	56008131	YES					chr12	52774100	52774300
chr5	56122235	56122435	-					chr12	53063159	53063359
chr5	56633665	56633865	-					chr12	53467602	53467802
chr5	59940994	59941194	-					chr12	53678210	53678410
chr5	60882639	60882839	YES					chr12	53981696	53981896
chr5	63932744	63932944	-					chr12	54047077	54047277
chr5	64864862	64865062	-					chr12	54102644	54102844
chr5	66214963	66215163	-					chr12	54111050	54111250
chr5	67138754	67138954	-					chr12	54113139	54113339
chr5	68295822	68296022	-					chr12	54178325	54178525
chr5	69489136	69489336	YES					chr12	54225147	54225347
chr5	72465034	72465234	-					chr12	54313715	54313915
chr5	72902399	72902599	YES					chr12	55473444	55473644
chr5	73892524	73892724	YES					chr12	55486427	55486627
chr5	74953057	74953257	-					chr12	55505454	55505654
chr5	75085258	75085458	-					chr12	55626348	55626548
chr5	76103939	76104139	-					chr12	55933451	55933651
chr5	76321563	76321763	YES					chr12	56520482	56520682
chr5	76369453	76369653	YES					chr12	57099102	57099302
chr5	82253752	82253952	-					chr12	58551444	58551644
chr5	85174009	85174209	-					chr12	58675436	58675636
chr5	86407336	86407536	YES					chr12	59173746	59173946
chr5	86851719	86851919	-					chr12	59506062	59506262
chr5	86857847	86858047	YES					chr12	61610053	61610253
chr5	87350441	87350641	YES					chr12	61623160	61623360
chr5	87772334	87772534	-					chr12	65244183	65244383
chr5	87931674	87931874	-					chr12	66027602	66027802
chr5	88005357	88005557	-					chr12	66667955	66668155
chr5	89559246	89559446	-					chr12	67059383	67059583
chr5	92112745	92112945	-					chr12	67693319	67693519
chr5	92498353	92498553	-					chr12	68561899	68562099
chr5	97203797	97203997	YES					chr12	68563058	68563258
chr5	97218797	97218997	-					chr12	69159233	69159433
chr5	97226554	97226754	YES					chr12	69361218	69361418
chr5	97839438	97839638	-					chr12	69730394	69730594
chr5	100044040	100044240	-					chr12	69828260	69828460
chr5	101538064	101538264	-					chr12	70549596	70549796
chr5	102014315	102014515	-					chr12	70711104	70711304
chr5	102905521	102905721	-					chr12	70818513	70818713
chr5	103418997	103419197	-					chr12	71189234	71189434
chr5	103724611	103724811	-					chr12	71449110	71449310
chr5	103932025	103932225	YES					chr12	71476377	71476577
chr5	104434012	104434212	YES					chr12	71532982	71533182
chr5	104442992	104443192	YES					chr12	71959486	71959686
chr5	108052242	108052442	-					chr12	72687733	72687933
chr5	108077083	108077283	YES					chr12	72745550	72745750
chr5	108097740	108097940	-					chr12	72821002	72821202
chr5	109096621	109096821	-					chr12	72854347	72854547
chr5	109683045	109683245	YES					chr12	73085933	73086133
chr5	109743890	109744090	-					chr12	73322246	73322446
chr5	109842521	109842721	YES					chr12	73719980	73720180
chr5	109980851	109981051	-					chr12	74322105	74322305
chr5	110122514	110122714	-					chr12	74804193	74804393
chr5	110227555	110227755	YES					chr12	74889427	74889627
chr5	110437761	110437961	-					chr12	75432581	75432781
chr5	110469627	110469827	YES					chr12	75520097	75520297
chr5	113330259	113330459	YES					chr12	75664479	75664679
chr5	118436706	118436906	-					chr12	76228788	76228988
chr5	122453228	122453428	YES					chr12	76384165	76384365
chr5	129155988	129156188	YES					chr12	76549287	76549487
chr5	129270220	129270420	-					chr12	76965166	76965366
chr5	129282306	129282506	YES					chr12	77261493	77261693
chr5	131449303	131449503	-					chr12	77790961	77791161
chr5	131490861	131491061	YES					chr12	78350910	78351110
chr5	131531876	131532076	-					chr12	78706295	78706495
chr5	131563907	131564107	YES					chr12	79035476	79035676
chr5	132477690	132477890	-					chr12	79141478	79141678
chr5	132526534	132526734	-					chr12	79625899	79626099
chr5	132728755	132728955	-					chr12	79966547	79966747
chr5	133718584	133718784	-					chr12	80023355	80023555
chr5	133744236	133744436	YES					chr12	80217153	80217353
chr5	133983350	133983550	-					chr12	80271810	80272010
chr5	137934011	137934211	YES					chr12	80285930	80286130
chr5	139167627	139167827	-					chr12	80441304	80441504
chr5	141987460	141987660	-					chr12	80486628	80486828
chr5	142130090	142130290	-					chr12	80838843	80839043
chr5	142668133	142668333	-					chr12	80921436	80921636
chr5	145907010	145907210	YES					chr12	81816941	81817141
chr6	4980318	4980518	YES					chr12	81997650	81997850
chr6	5019285	5019485	YES					chr12	82193591	82193791
chr6	5033332	5033532	YES					chr12	82402781	82402981
chr6	5119257	5119457	YES					chr12	82611634	82611834
chr6	5576862	5577062	-					chr12	83556159	83556359
chr6	7753057	7753257	-					chr12	83567127	83567327
chr6	10186321	10186521	-					chr12	83569937	83570137
chr6	12815496	12815696	YES					chr12	83606569	83606769
chr6	12835165	12835365	-					chr12	83624422	83624622
chr6	12876905	12877105	-					chr12	84029141	84029341
chr6	13748201	13748401	YES					chr12	84055007	84055207
chr6	14486772	14486972	-					chr12	84211215	84211415
chr6	20620603	20620803	-					chr12	84618980	84619180
chr6	20687209	20687409	-					chr12	85354147	85354347
chr6	22347138	22347338	-					chr12	85621208	85621408
chr6	22923000	22923200	-					chr12	85952946	85953146
chr6	23356245	23356445	-					chr12	86188625	86188825
chr6	25033182	25033382	YES					chr12	86470984	86471184
chr6	25307534	25307734	-					chr12	86478936	86479136
chr6	26776968	26777168	-					chr12	86770973	86771173
chr6	30272453	30272653	YES					chr12	86824253	86824453
chr6	31948296	31948496	-					chr12	86916829	86917029
chr6	32202826	32203026	-					chr12	86931470	86931670
chr6	34344308	34344508	YES					chr12	86932676	86932876
chr6	37825531	37825731	-					chr12	87186816	87187016
chr6	37857570	37857770	-					chr12	87283716	87283916
chr6	39400398	39400598	-					chr12	87289272	87289472
chr6	39445922	39446122	-					chr12	87760347	87760547
chr6	40350258	40350458	-					chr12	88340165	88340365
chr6	49099180	49099380	-					chr12	89845404	89845604
chr6	53201280	53201480	-					chr12	91583528	91583728
chr6	53801348	53801548	-					chr12	91758705	91758905
chr6	54953428	54953628	YES					chr12	92816835	92817035
chr6	54964878	54965078	-					chr12	93577006	93577206
chr6	55159456	55159656	-					chr12	96194233	96194433
chr6	59169046	59169246	-					chr12	96617195	96617395
chr6	60217923	60218123	-					chr12	97061526	97061726
chr6	60364020	60364220	YES					chr12	97403063	97403263
chr6	60409176	60409376	YES					chr12	99011213	99011413
chr6	60410149	60410349	YES					chr12	99342115	99342315
chr6	61047738	61047938	YES					chr12	99478264	99478464
chr6	63128861	63129061	-					chr12	99645072	99645272
chr6	65021956	65022156	YES					chr12	100072905	100073105
chr6	65061139	65061339	YES					chr12	100720828	100721028
chr6	65597079	65597279	-					chr12	100757494	100757694
chr6	65764597	65764797	-					chr12	100996277	100996477
chr6	65796488	65796688	-					chr12	101109955	101110155
chr6	65797363	65797563	-					chr12	101311730	101311930
chr6	65933252	65933452	-					chr12	101862383	101862583
chr6	67111589	67111789	YES					chr12	102514869	102515069
chr6	67787502	67787702	-					chr12	102781922	102782122
chr6	68813466	68813666	YES					chr12	103564824	103565024
chr6	68852762	68852962	YES					chr12	104247663	104247863
chr6	70103392	70103592	-					chr12	104262884	104263084
chr6	70103928	70104128	-					chr12	104381234	104381434
chr6	70964180	70964380	YES					chr12	104453021	104453221
chr6	71609183	71609383	-					chr12	104763975	104764175
chr6	72794789	72794989	-					chr12	104879700	104879900
chr6	75037243	75037443	-					chr12	104916404	104916604
chr6	75288841	75289041	-					chr12	105087459	105087659
chr6	76639702	76639902	YES					chr12	105224673	105224873
chr6	80056915	80057115	-					chr12	105259376	105259576
chr6	80589860	80590060	YES					chr12	105524679	105524879
chr6	81076703	81076903	YES					chr12	105667560	105667760
chr6	82175017	82175217	YES					chr12	106140043	106140243
chr6	82302230	82302430	YES					chr12	106175254	106175454
chr6	83893762	83893962	-					chr12	106227139	106227339
chr6	86950963	86951163	YES					chr12	106357942	106358142
chr6	91701324	91701524	YES					chr12	108959297	108959497
chr6	91710607	91710807	YES					chr12	109529594	109529794
chr6	92246438	92246638	-					chr12	110349815	110350015
chr6	92495656	92495856	YES					chr12	110418173	110418373
chr6	93629883	93630083	-					chr12	110471428	110471628
chr6	93717176	93717376	-					chr12	110504962	110505162
chr6	93873622	93873822	-					chr12	110688045	110688245
chr6	93951595	93951795	-					chr12	110754430	110754630
chr6	94750658	94750858	-					chr12	110837383	110837583
chr6	97102418	97102618	-					chr12	110882334	110882534
chr6	97718566	97718766	-					chr12	111321115	111321315
chr6	97951759	97951959	-					chr12	111607998	111608198
chr6	97961830	97962030	-					chr12	113115191	113115391
chr6	99240840	99241040	-					chr12	116407711	116407911
chr6	99379110	99379310	-					chr12	116581762	116581962
chr6	99615521	99615721	-					chr12	116948181	116948381
chr6	99891842	99892042	-					chr12	117173399	117173599
chr6	100027613	100027813	-					chr12	117240470	117240670
chr6	100270890	100271090	-					chr12	117383409	117383609
chr6	100378242	100378442	YES					chr12	117384578	117384778
chr6	100422131	100422331	-					chr12	117660537	117660737
chr6	100498884	100499084	-					chr12	118519938	118520138
chr6	101979341	101979541	-					chr12	118917862	118918062
chr6	102737304	102737504	-					chr12	119238047	119238247
chr6	108071060	108071260	-					chr12	120028757	120028957
chr6	108685763	108685963	-					chr13	3037133	3037333
chr6	109246651	109246851	-					chr13	3341445	3341645
chr6	109269235	109269435	-					chr13	3436248	3436448
chr6	111625584	111625784	-					chr13	3508525	3508725
chr6	112203428	112203628	YES					chr13	4079987	4080187
chr6	113502887	113503087	-					chr13	4559231	4559431
chr6	119324846	119325046	YES					chr13	5690810	5691010
chr6	120307186	120307386	-					chr13	5695645	5695845
chr6	122366419	122366619	-					chr13	6040125	6040325
chr6	123697367	123697567	YES					chr13	6466090	6466290
chr6	125433698	125433898	YES					chr13	6859568	6859768
chr6	126311165	126311365	-					chr13	7269490	7269690
chr6	127701097	127701297	-					chr13	8191903	8192103
chr6	128261724	128261924	-					chr13	8633794	8633994
chr6	128466212	128466412	-					chr13	8762230	8762430
chr6	128747086	128747286	-					chr13	8763376	8763576
chr6	129364038	129364238	-					chr13	9013617	9013817
chr6	131610018	131610218	-					chr13	9142493	9142693
chr6	133271200	133271400	YES					chr13	9155319	9155519
chr6	133313952	133314152	-					chr13	9390307	9390507
chr6	133963340	133963540	YES					chr13	9632783	9632983
chr6	133987196	133987396	YES					chr13	9834241	9834441
chr6	136490075	136490275	-					chr13	11030834	11031034
chr6	137669506	137669706	YES					chr13	11170991	11171191
chr6	140193146	140193346	-					chr13	12440927	12441127
chr6	140603402	140603602	YES					chr13	12913347	12913547
chr6	141495641	141495841	-					chr13	13454385	13454585
chr6	143142284	143142484	YES					chr13	13647347	13647547
chr6	144361408	144361608	-					chr13	13860853	13861053
chr6	144454471	144454671	YES					chr13	13981939	13982139
chr6	145276002	145276202	-					chr13	14170208	14170408
chr6	145276498	145276698	-					chr13	14416306	14416506
chr6	148294644	148294844	-					chr13	14426910	14427110
chr6	149131183	149131383	-					chr13	15368073	15368273
chr7	4313219	4313419	YES					chr13	16807184	16807384
chr7	6258339	6258539	YES					chr13	18462302	18462502
chr7	7060912	7061112	-					chr13	19137010	19137210
chr7	14047929	14048129	-					chr13	19424682	19424882
chr7	14399437	14399637	-					chr13	19628752	19628952
chr7	17895548	17895748	-					chr13	19963200	19963400
chr7	17903334	17903534	-					chr13	20041153	20041353
chr7	19928509	19928709	-					chr13	20097575	20097775
chr7	24879667	24879867	-					chr13	20183581	20183781
chr7	25433346	25433546	YES					chr13	20385485	20385685
chr7	26786104	26786304	YES					chr13	21727986	21728186
chr7	33690016	33690216	-					chr13	21728689	21728889
chr7	35530659	35530859	YES					chr13	21749127	21749327
chr7	36644391	36644591	-					chr13	21786594	21786794
chr7	37466865	37467065	-					chr13	21865542	21865742
chr7	37553803	37554003	-					chr13	22192805	22193005
chr7	39586920	39587120	-					chr13	22682914	22683114
chr7	41582140	41582340	-					chr13	22706983	22707183
chr7	41674369	41674569	-					chr13	22784282	22784482
chr7	45229607	45229807	-					chr13	22841666	22841866
chr7	49347264	49347464	YES					chr13	22844345	22844545
chr7	49348007	49348207	YES					chr13	23492077	23492277
chr7	49448722	49448922	-					chr13	23586488	23586688
chr7	49933537	49933737	YES					chr13	23595685	23595885
chr7	52117740	52117940	-					chr13	23742056	23742256
chr7	52732331	52732531	YES					chr13	24001933	24002133
chr7	53136633	53136833	YES					chr13	24517936	24518136
chr7	56518690	56518890	YES					chr13	24837879	24838079
chr7	57958937	57959137	YES					chr13	25275079	25275279
chr7	58145940	58146140	-					chr13	25417772	25417972
chr7	58224852	58225052	YES					chr13	25639822	25640022
chr7	58225855	58226055	YES					chr13	26124512	26124712
chr7	58668726	58668926	-					chr13	26332879	26333079
chr7	63225495	63225695	YES					chr13	27206003	27206203
chr7	63440379	63440579	-					chr13	28660991	28661191
chr7	65873625	65873825	YES					chr13	28811693	28811893
chr7	67989577	67989777	-					chr13	29278269	29278469
chr7	70591745	70591945	-					chr13	29371011	29371211
chr7	72161983	72162183	YES					chr13	30065650	30065850
chr7	73222634	73222834	-					chr13	30080950	30081150
chr7	73602922	73603122	-					chr13	31671393	31671593
chr7	74667431	74667631	-					chr13	31728915	31729115
chr7	77739077	77739277	-					chr13	32053612	32053812
chr7	80745473	80745673	YES					chr13	33061080	33061280
chr7	80746480	80746680	YES					chr13	33062147	33062347
chr7	81141660	81141860	-					chr13	33205531	33205731
chr7	83037154	83037354	-					chr13	33744206	33744406
chr7	83237502	83237702	-					chr13	34038709	34038909
chr7	83376943	83377143	-					chr13	34109838	34110038
chr7	83902756	83902956	-					chr13	34244308	34244508
chr7	85104575	85104775	-					chr13	34248971	34249171
chr7	89342065	89342265	-					chr13	34741890	34742090
chr7	89773065	89773265	-					chr13	34851353	34851553
chr7	90025013	90025213	-					chr13	34978736	34978936
chr7	94587898	94588098	-					chr13	35738275	35738475
chr7	95417806	95418006	-					chr13	35739532	35739732
chr7	95480185	95480385	-					chr13	36149328	36149528
chr7	96169067	96169267	-					chr13	37436316	37436516
chr7	96655455	96655655	-					chr13	37506555	37506755
chr7	97719151	97719351	-					chr13	37517452	37517652
chr7	97804466	97804666	-					chr13	37773506	37773706
chr7	97972572	97972772	-					chr13	38123943	38124143
chr7	102415941	102416141	YES					chr13	38825784	38825984
chr7	104299618	104299818	-					chr13	39423798	39423998
chr7	106645313	106645513	-					chr13	39523997	39524197
chr7	106745723	106745923	YES					chr13	40237448	40237648
chr7	106761126	106761326	-					chr13	40649934	40650134
chr7	107236980	107237180	YES					chr13	40714540	40714740
chr7	107339606	107339806	YES					chr13	40869076	40869276
chr7	107349310	107349510	-					chr13	40943185	40943385
chr7	107618168	107618368	YES					chr13	41130695	41130895
chr7	108196382	108196582	YES					chr13	41458736	41458936
chr7	108662493	108662693	-					chr13	42436679	42436879
chr7	112688532	112688732	YES					chr13	42609025	42609225
chr7	112691212	112691412	YES					chr13	42679507	42679707
chr7	114638897	114639097	-					chr13	42720277	42720477
chr7	114740695	114740895	-					chr13	42872297	42872497
chr7	117593803	117594003	-					chr13	43027648	43027848
chr7	118992616	118992816	-					chr13	43183729	43183929
chr7	119595394	119595594	-					chr13	43232277	43232477
chr7	121280805	121281005	-					chr13	43300440	43300640
chr7	122229404	122229604	-					chr13	43585392	43585592
chr7	122279633	122279833	-					chr13	43837858	43838058
chr7	123336275	123336475	-					chr13	44018835	44019035
chr7	124721024	124721224	-					chr13	44086146	44086346
chr7	126220670	126220870	-					chr13	44554682	44554882
chr7	130600660	130600860	-					chr13	44705583	44705783
chr7	131656161	131656361	-					chr13	44728575	44728775
chr7	134761907	134762107	YES					chr13	44751751	44751951
chr7	134771401	134771601	-					chr13	44851550	44851750
chr7	138153559	138153759	YES					chr13	44869761	44869961
chr7	138850123	138850323	YES					chr13	45306197	45306397
chr7	140959572	140959772	-					chr13	45319823	45320023
chr7	142231557	142231757	YES					chr13	45374895	45375095
chr7	144864293	144864493	-					chr13	46261360	46261560
chr7	145139262	145139462	YES					chr13	46943456	46943656
chr8	3552234	3552434	-					chr13	48160279	48160479
chr8	4934075	4934275	YES					chr13	48207889	48208089
chr8	12871468	12871668	-					chr13	48245466	48245666
chr8	14014779	14014979	-					chr13	48252649	48252849
chr8	15984280	15984480	-					chr13	48324236	48324436
chr8	18187564	18187764	YES					chr13	48763993	48764193
chr8	18480143	18480343	YES					chr13	49013532	49013732
chr8	21776099	21776299	-					chr13	50210296	50210496
chr8	22426956	22427156	-					chr13	50220930	50221130
chr8	22901135	22901335	-					chr13	50353737	50353937
chr8	24044289	24044489	-					chr13	50389220	50389420
chr8	24153109	24153309	YES					chr13	50440011	50440211
chr8	26063838	26064038	YES					chr13	50453561	50453761
chr8	27240487	27240687	YES					chr13	50460617	50460817
chr8	32044421	32044621	YES					chr13	50488612	50488812
chr8	32667749	32667949	YES					chr13	50906910	50907110
chr8	33443656	33443856	YES					chr13	51125464	51125664
chr8	33966426	33966626	-					chr13	51491751	51491951
chr8	34727797	34727997	YES					chr13	51517952	51518152
chr8	35956496	35956696	-					chr13	51845951	51846151
chr8	36155669	36155869	-					chr13	52062113	52062313
chr8	36539357	36539557	YES					chr13	52252385	52252585
chr8	37498606	37498806	-					chr13	52325740	52325940
chr8	39329451	39329651	-					chr13	52359406	52359606
chr8	43320732	43320932	-					chr13	52556329	52556529
chr8	43353696	43353896	-					chr13	52562275	52562475
chr8	44971540	44971740	-					chr13	52812758	52812958
chr8	44979383	44979583	YES					chr13	52949318	52949518
chr8	45233402	45233602	-					chr13	53184128	53184328
chr8	45246420	45246620	YES					chr13	53234859	53235059
chr8	47726896	47727096	-					chr13	53269860	53270060
chr8	48179113	48179313	YES					chr13	53461468	53461668
chr8	48728963	48729163	YES					chr13	53905856	53906056
chr8	48751975	48752175	YES					chr13	54067771	54067971
chr8	55692333	55692533	YES					chr13	54118486	54118686
chr8	56218908	56219108	YES					chr13	54159391	54159591
chr8	56251790	56251990	YES					chr13	54189930	54190130
chr8	56252459	56252659	YES					chr13	54215988	54216188
chr8	57490033	57490233	YES					chr13	54276310	54276510
chr8	57732916	57733116	YES					chr13	54783278	54783478
chr8	61867030	61867230	-					chr13	54818600	54818800
chr8	61964675	61964875	YES					chr13	54910439	54910639
chr8	63170023	63170223	-					chr13	55247423	55247623
chr8	63829166	63829366	-					chr13	56216124	56216324
chr8	63929743	63929943	YES					chr13	56222075	56222275
chr8	64408779	64408979	-					chr13	56236310	56236510
chr8	65034191	65034391	-					chr13	56252176	56252376
chr8	65208937	65209137	YES					chr13	56371377	56371577
chr8	67086357	67086557	YES					chr13	57152880	57153080
chr8	68368311	68368511	-					chr13	57232866	57233066
chr8	68420478	68420678	YES					chr13	57325085	57325285
chr8	72316142	72316342	YES					chr13	57362661	57362861
chr8	72334369	72334569	YES					chr13	57494923	57495123
chr8	72677000	72677200	YES					chr13	57603210	57603410
chr8	73104185	73104385	-					chr13	58313759	58313959
chr8	75025978	75026178	-					chr13	58471565	58471765
chr8	75415728	75415928	YES					chr13	58482957	58483157
chr8	78068356	78068556	-					chr13	58746172	58746372
chr8	78537991	78538191	YES					chr13	58768358	58768558
chr8	79546005	79546205	YES					chr13	58904842	58905042
chr8	79804574	79804774	-					chr13	58954864	58955064
chr8	81893453	81893653	YES					chr13	59468593	59468793
chr8	83036878	83037078	-					chr13	59589772	59589972
chr8	83159843	83160043	YES					chr13	59870260	59870460
chr8	85473021	85473221	YES					chr13	60627869	60628069
chr8	86393930	86394130	-					chr13	60676523	60676723
chr8	86775552	86775752	-					chr13	61185444	61185644
chr8	86888145	86888345	YES					chr13	61708696	61708896
chr8	88991953	88992153	YES					chr13	61793881	61794081
chr8	89003571	89003771	YES					chr13	61891524	61891724
chr8	89015745	89015945	YES					chr13	62002752	62002952
chr8	89156985	89157185	-					chr13	62121800	62122000
chr8	89167018	89167218	-					chr13	62244565	62244765
chr8	89271768	89271968	-					chr13	62331499	62331699
chr8	89823658	89823858	-					chr13	62393465	62393665
chr8	90670861	90671061	-					chr13	62552367	62552567
chr8	90851657	90851857	-					chr13	62815823	62816023
chr8	90904386	90904586	YES					chr13	63171466	63171666
chr8	91365963	91366163	YES					chr13	63273771	63273971
chr8	92134254	92134454	-					chr13	63293699	63293899
chr8	93442090	93442290	YES					chr13	63353415	63353615
chr8	96122459	96122659	YES					chr13	63541631	63541831
chr8	97403426	97403626	-					chr13	63569221	63569421
chr8	104410932	104411132	YES					chr13	63719544	63719744
chr8	105233490	105233690	-					chr13	63980029	63980229
chr8	106516123	106516323	YES					chr13	64031822	64032022
chr8	107287618	107287818	YES					chr13	64107585	64107785
chr8	107594875	107595075	-					chr13	64565930	64566130
chr8	111613284	111613484	-					chr13	65174195	65174395
chr8	111648884	111649084	YES					chr13	65476534	65476734
chr8	111650758	111650958	YES					chr13	65484913	65485113
chr8	111765893	111766093	YES					chr13	65491885	65492085
chr8	111789673	111789873	-					chr13	65611756	65611956
chr8	112033100	112033300	YES					chr13	65620351	65620551
chr8	112092953	112093153	-					chr13	65627489	65627689
chr8	114116133	114116333	-					chr13	65742830	65743030
chr8	114686574	114686774	-					chr13	65830822	65831022
chr8	116269517	116269717	-					chr13	65841904	65842104
chr8	116573166	116573366	-					chr13	65983594	65983794
chr8	116673590	116673790	YES					chr13	65991131	65991331
chr8	117194567	117194767	YES					chr13	66084363	66084563
chr8	118524066	118524266	YES					chr13	66095511	66095711
chr8	123453991	123454191	YES					chr13	66311941	66312141
chr8	124012084	124012284	-					chr13	66320327	66320527
chr8	125479512	125479712	-					chr13	66364836	66365036
chr8	127343202	127343402	-					chr13	66414539	66414739
chr8	128043031	128043231	-					chr13	66458067	66458267
chr8	128538478	128538678	YES					chr13	66503864	66504064
chr9	3439684	3439884	YES					chr13	66548195	66548395
chr9	3563158	3563358	YES					chr13	66556451	66556651
chr9	4047728	4047928	YES					chr13	66625597	66625797
chr9	5586507	5586707	-					chr13	66711086	66711286
chr9	6366661	6366861	-					chr13	66736479	66736679
chr9	7634024	7634224	-					chr13	66744893	66745093
chr9	8198092	8198292	-					chr13	66752709	66752909
chr9	8770105	8770305	-					chr13	66823343	66823543
chr9	9027608	9027808	-					chr13	67857450	67857650
chr9	9028068	9028268	-					chr13	69667359	69667559
chr9	10269383	10269583	-					chr13	69703634	69703834
chr9	10449221	10449421	YES					chr13	70124916	70125116
chr9	10540882	10541082	-					chr13	70281233	70281433
chr9	11441323	11441523	YES					chr13	71507804	71508004
chr9	11940863	11941063	YES					chr13	72253725	72253925
chr9	13699468	13699668	YES					chr13	72298453	72298653
chr9	14173976	14174176	YES					chr13	72345988	72346188
chr9	15472382	15472582	-					chr13	72629994	72630194
chr9	17557669	17557869	-					chr13	72795055	72795255
chr9	17865610	17865810	-					chr13	72817617	72817817
chr9	17874907	17875107	-					chr13	72853041	72853241
chr9	18722134	18722334	-					chr13	72947515	72947715
chr9	18722769	18722969	-					chr13	73099535	73099735
chr9	19695050	19695250	YES					chr13	74111186	74111386
chr9	24160497	24160697	-					chr13	74399310	74399510
chr9	25563939	25564139	-					chr13	74431305	74431505
chr9	26869559	26869759	YES					chr13	74502921	74503121
chr9	31018804	31019004	YES					chr13	74528766	74528966
chr9	32095622	32095822	-					chr13	74529971	74530171
chr9	32415057	32415257	-					chr13	74530452	74530652
chr9	32450130	32450330	-					chr13	75368326	75368526
chr9	35112404	35112604	-					chr13	75644090	75644290
chr9	35970169	35970369	-					chr13	75822808	75823008
chr9	38407510	38407710	-					chr13	77304888	77305088
chr9	38833079	38833279	-					chr13	78427835	78428035
chr9	38874941	38875141	YES					chr13	80723268	80723468
chr9	48597633	48597833	-					chr13	81656518	81656718
chr9	49751550	49751750	-					chr13	81949206	81949406
chr9	50124324	50124524	-					chr13	83740899	83741099
chr9	52278327	52278527	-					chr13	84752327	84752527
chr9	53806524	53806724	-					chr13	86180628	86180828
chr9	55216203	55216403	-					chr13	87314097	87314297
chr9	55598669	55598869	-					chr13	88613514	88613714
chr9	55900626	55900826	-					chr13	88929849	88930049
chr9	58279425	58279625	-					chr13	89726499	89726699
chr9	61222654	61222854	-					chr13	91814571	91814771
chr9	68617279	68617479	-					chr13	92612008	92612208
chr9	68798237	68798437	-					chr13	92687354	92687554
chr9	70795494	70795694	-					chr13	92703535	92703735
chr9	71763449	71763649	YES					chr13	93941138	93941338
chr9	71879606	71879806	-					chr13	94065730	94065930
chr9	75565020	75565220	YES					chr13	94365329	94365529
chr9	76402006	76402206	-					chr13	94443585	94443785
chr9	77616911	77617111	YES					chr13	94545805	94546005
chr9	78190825	78191025	-					chr13	94576067	94576267
chr9	78364921	78365121	-					chr13	94647760	94647960
chr9	78368792	78368992	-					chr13	94668407	94668607
chr9	78375092	78375292	-					chr13	95534294	95534494
chr9	84240622	84240822	-					chr13	95569421	95569621
chr9	84844117	84844317	-					chr13	95832864	95833064
chr9	85485850	85486050	-					chr13	96173994	96174194
chr9	85634852	85635052	-					chr13	96188627	96188827
chr9	86740065	86740265	YES					chr13	96660256	96660456
chr9	88064405	88064605	-					chr13	96674034	96674234
chr9	88332555	88332755	YES					chr13	96675815	96676015
chr9	89118023	89118223	-					chr13	97097286	97097486
chr9	90834248	90834448	-					chr13	97196533	97196733
chr9	94661869	94662069	-					chr13	97207508	97207708
chr9	96230343	96230543	YES					chr13	97282888	97283088
chr9	97113654	97113854	-					chr13	97292310	97292510
chr9	97477113	97477313	-					chr13	97320560	97320760
chr9	97816220	97816420	-					chr13	97448242	97448442
chr9	97852962	97853162	YES					chr13	97588168	97588368
chr9	99256298	99256498	-					chr13	97617072	97617272
chr9	102690574	102690774	-					chr13	97829670	97829870
chr9	103514013	103514213	-					chr13	97845527	97845727
chr9	104102970	104103170	-					chr13	98306478	98306678
chr9	105915336	105915536	-					chr13	98358691	98358891
chr9	109549726	109549926	-					chr13	98722320	98722520
chr9	110323078	110323278	-					chr13	98832966	98833166
chr9	111575962	111576162	-					chr13	98977155	98977355
chr9	111725087	111725287	-					chr13	99090490	99090690
chr9	111879867	111880067	-					chr13	99112085	99112285
chr9	113192882	113193082	-					chr13	99794193	99794393
chr9	113324577	113324777	-					chr13	100241733	100241933
chr9	114087530	114087730	YES					chr13	100271842	100272042
chr9	115724124	115724324	YES					chr13	100349895	100350095
chr9	116462368	116462568	-					chr13	100465269	100465469
chr9	118406243	118406443	YES					chr13	100535868	100536068
chrX	8051114	8051314	-					chr13	101235233	101235433
chrX	8219747	8219947	-					chr13	101448204	101448404
chrX	9095254	9095454	YES					chr13	101801394	101801594
chrX	9335111	9335311	-					chr13	102655189	102655389
chrX	13014212	13014412	-					chr13	102840109	102840309
chrX	18728077	18728277	-					chr13	102915142	102915342
chrX	19341687	19341887	-					chr13	102957839	102958039
chrX	22089275	22089475	-					chr13	103667806	103668006
chrX	23954325	23954525	YES					chr13	103806586	103806786
chrX	42432158	42432358	YES					chr13	105493649	105493849
chrX	43467301	43467501	-					chr13	106265719	106265919
chrX	44809455	44809655	-					chr13	106433991	106434191
chrX	48064205	48064405	-					chr13	107121759	107121959
chrX	48072051	48072251	-					chr13	107552275	107552475
chrX	48596164	48596364	-					chr13	107715648	107715848
chrX	49745288	49745488	-					chr13	107828927	107829127
chrX	52189243	52189443	-					chr13	107919546	107919746
chrX	58041974	58042174	-					chr13	108288965	108289165
chrX	59493508	59493708	-					chr13	109073534	109073734
chrX	60169667	60169867	-					chr13	109256846	109257046
chrX	60182774	60182974	-					chr13	109632378	109632578
chrX	64979123	64979323	YES					chr13	109633164	109633364
chrX	65024127	65024327	-					chr13	109644204	109644404
chrX	68492133	68492333	YES					chr13	109652021	109652221
chrX	68512390	68512590	-					chr13	109775284	109775484
chrX	75829948	75830148	YES					chr13	109777140	109777340
chrX	76174926	76175126	-					chr13	109839906	109840106
chrX	77568091	77568291	YES					chr13	110131573	110131773
chrX	77667564	77667764	-					chr13	110603002	110603202
chrX	80639605	80639805	YES					chr13	110744028	110744228
chrX	80876365	80876565	-					chr13	111398013	111398213
chrX	83050298	83050498	-					chr13	111541289	111541489
chrX	84444073	84444273	-					chr13	111939009	111939209
chrX	85077717	85077917	-					chr13	111979948	111980148
chrX	86016669	86016869	YES					chr13	112269259	112269459
chrX	86193574	86193774	-					chr13	112416485	112416685
chrX	86728890	86729090	-					chr13	112578141	112578341
chrX	88873417	88873617	YES					chr13	112722560	112722760
chrX	98419499	98419699	-					chr13	113172054	113172254
chrX	99556977	99557177	YES					chr13	113224218	113224418
chrX	101396528	101396728	-					chr13	113607857	113608057
chrX	101481627	101481827	-					chr13	113706331	113706531
chrX	101720505	101720705	-					chr13	113722253	113722453
chrX	101935595	101935795	-					chr13	113723402	113723602
chrX	102684760	102684960	-					chr13	113736532	113736732
chrX	103311870	103312070	YES					chr13	114050723	114050923
chrX	103472363	103472563	YES					chr13	114297785	114297985
chrX	130548044	130548244	-					chr13	114303529	114303729
chrX	133673891	133674091	YES					chr13	114398920	114399120
chrX	134675113	134675313	-					chr13	114399587	114399787
chrX	135925929	135926129	-					chr13	114406519	114406719
chrX	135973803	135974003	-					chr13	114407086	114407286
chrX	139782827	139783027	-					chr13	114571848	114572048
chrX	143543245	143543445	-					chr13	115100795	115100995
chrX	144335715	144335915	-					chr13	115742203	115742403
chrX	144337976	144338176	-					chr13	116192855	116193055
chrX	147507921	147508121	-					chr13	117180995	117181195
chrX	147537173	147537373	-					chr13	117386313	117386513
chrX	151049986	151050186	YES					chr13	120321485	120321685
chrX	151123991	151124191	-					chr14	3047875	3048075
chrX	152644853	152645053	-					chr14	3207166	3207366
chrX	152652813	152653013	-					chr14	3331284	3331484
chrX	153282255	153282455	YES					chr14	3411289	3411489
chrX	153668350	153668550	YES					chr14	3570659	3570859
chrX	157032097	157032297	-					chr14	3650687	3650887
chrX	157579223	157579423	-					chr14	3808708	3808908
chrX	157601402	157601602	-					chr14	3947850	3948050
chrX	157657467	157657667	YES					chr14	4017429	4017629
chrX	162448120	162448320	-					chr14	4109184	4109384
chrX	162505269	162505469	YES					chr14	4181244	4181444
chrX	162756154	162756354	YES					chr14	4333372	4333572
chrX	162832171	162832371	-					chr14	4414082	4414282
chrX	163253151	163253351	YES					chr14	4497852	4498052
chrX	164262428	164262628	YES					chr14	4648502	4648702
chrX	165327421	165327621	-					chr14	4725436	4725636
chrX	166619192	166619392	-					chr14	4854261	4854461
								chr14	5000092	5000292
								chr14	5069664	5069864
								chr14	5147687	5147887
								chr14	5390175	5390375
								chr14	5461516	5461716
								chr14	5500334	5500534
								chr14	5742694	5742894
								chr14	5814009	5814209
								chr14	5881485	5881685
								chr14	5962829	5963029
								chr14	6039365	6039565
								chr14	6109596	6109796
								chr14	6288434	6288634
								chr14	6428254	6428454
								chr14	6606082	6606282
								chr14	6758175	6758375
								chr14	6891037	6891237
								chr14	7028577	7028777
								chr14	7106615	7106815
								chr14	7175772	7175972
								chr14	7245815	7246015
								chr14	7316205	7316405
								chr14	7489751	7489951
								chr14	7569712	7569912
								chr14	7659724	7659924
								chr14	7809282	7809482
								chr14	7907248	7907448
								chr14	8006069	8006269
								chr14	8052008	8052208
								chr14	8286702	8286902
								chr14	8316441	8316641
								chr14	8403398	8403598
								chr14	8686261	8686461
								chr14	8709571	8709771
								chr14	8743661	8743861
								chr14	8744825	8745025
								chr14	9319119	9319319
								chr14	9327462	9327662
								chr14	9632654	9632854
								chr14	10169112	10169312
								chr14	10422271	10422471
								chr14	11120542	11120742
								chr14	11560729	11560929
								chr14	11637843	11638043
								chr14	11663845	11664045
								chr14	11699804	11700004
								chr14	11934702	11934902
								chr14	12107537	12107737
								chr14	12338065	12338265
								chr14	12537618	12537818
								chr14	12690402	12690602
								chr14	12838027	12838227
								chr14	12957966	12958166
								chr14	13149690	13149890
								chr14	13247596	13247796
								chr14	14036459	14036659
								chr14	14062876	14063076
								chr14	14632953	14633153
								chr14	15140849	15141049
								chr14	15978437	15978637
								chr14	16971239	16971439
								chr14	17695728	17695928
								chr14	18327402	18327602
								chr14	18429115	18429315
								chr14	18546642	18546842
								chr14	18795843	18796043
								chr14	19197044	19197244
								chr14	19278077	19278277
								chr14	19586277	19586477
								chr14	19749848	19750048
								chr14	19990674	19990874
								chr14	20048619	20048819
								chr14	21399437	21399637
								chr14	21474697	21474897
								chr14	21486257	21486457
								chr14	21536579	21536779
								chr14	21671212	21671412
								chr14	22005052	22005252
								chr14	22046174	22046374
								chr14	22058781	22058981
								chr14	23397776	23397976
								chr14	23563272	23563472
								chr14	24144903	24145103
								chr14	24253914	24254114
								chr14	24579503	24579703
								chr14	24926154	24926354
								chr14	25318112	25318312
								chr14	25591041	25591241
								chr14	25604880	25605080
								chr14	25841076	25841276
								chr14	25974798	25974998
								chr14	26114589	26114789
								chr14	26254181	26254381
								chr14	26605412	26605612
								chr14	27000430	27000630
								chr14	27066359	27066559
								chr14	27068052	27068252
								chr14	27094284	27094484
								chr14	27384595	27384795
								chr14	28238825	28239025
[truncated: 4,635 more rows]

## Sheet: Fig.2H SONAE
Genes associated with SONAEs (2708)					Genes associated with the GO-term Nervous System Development (347)
0610039H22Rik					Adcy1
0610040F04Rik					Adcyap1
0610040J01Rik					Adgrb3
1010001N08Rik					Adgrg6
1110019D14Rik					Adgrl2
1110028F18Rik					Adgrv1
1110034G24Rik					Ahi1
1110046J04Rik					Aldh1a7
1110058D11Rik					Alg10b
1190002N15Rik					Alk
1500009L16Rik					Amigo2
1700003H04Rik					Anapc7
1700003L19Rik					Ankle2
1700006F04Rik					Ar
1700008P02Rik					Arl6
1700009N14Rik					Asic2
1700010I02Rik					Aspm
1700011H14Rik					Astn2
1700012A03Rik					Atg16l1
1700012D16Rik					Atoh1
1700015G11Rik					Auts2
1700016C15Rik					B3gnt2
1700016G22Rik					B3gnt5
1700016H13Rik					Bcl2
1700017G19Rik					Bdnf
1700017N19Rik					Bhlhe23
1700018B24Rik					Bmp7
1700018L02Rik					Bmpr1b
1700019A02Rik					Brinp3
1700019C18Rik					Ccdc141
1700019D03Rik					Ccdc39
1700019E08Rik					Ccnd1
1700019M22Rik					Cd9
1700020G17Rik					Cdh2
1700021F07Rik					Cdh9
1700023F02Rik					Celsr2
1700024B18Rik					Cfap43
1700024P04Rik					Cfh
1700025G04Rik					Chac1
1700028P14Rik					Chodl
1700028P15Rik					Chrna7
1700029N11Rik					Cldn5
1700031L13Rik					Clic5
1700034H15Rik					Cnga3
1700041M19Rik					Cnr1
1700042O10Rik					Cntn1
1700044C05Rik					Cntn3
1700047A11Rik					Cntn5
1700049E22Rik					Cobl
1700049L16Rik					Corin
1700054K19Rik					Ctnna1
1700057H21Rik					Ctnnd2
1700061F12Rik					Cxcr4
1700061N14Rik					Cyp26a1
1700065L07Rik					Dact1
1700066N21Rik					Dbx1
1700067G17Rik					Dcc
1700071K01Rik					Dclk2
1700073E17Rik					Degs1
1700083H02Rik					Dhfr
1700092E19Rik					Diaph1
1700096K18Rik					Disc1
1700101O22Rik					Dlc1
1700102H20Rik					Dmd
1700108F19Rik					Dnah5
1700108J01Rik					Dock7
1700110C19Rik					Dok5
1700112H15Rik					Drd3
1700121N20Rik					Dusp10
1700123J17Rik					Dync2h1
1700123O12Rik					Ect2
1700125H03Rik					Edn2
1700126H18Rik					Ednra
1700128A07Rik					Ednrb
1700128F08Rik					Eed
1810007D17Rik					Efhd1
1810010D01Rik					Efna5
1810013L24Rik					Egf
1810026B05Rik					Egfr
1810037I17Rik					Egr2
2010010A06Rik					Elavl4
2010111I01Rik					Elf1
2210409D07Rik					Enah
2210418O10Rik					Epha3
2210420H20Rik					Epha4
2310003N18Rik					Epha5
2310015A10Rik					Epha6
2310043M15Rik					Epha7
2310061N02Rik					Erbb4
2310081J21Rik					Etv1
2410017I17Rik					Etv6
2410131K14Rik					Ext1
2410137M14Rik					Eya1
2410141K09Rik					Fancc
2500002B13Rik					Fat3
2610008E11Rik					Fat4
2610037D02Rik					Fezf1
2610301B20Rik					Fgf13
2610307P16Rik					Fgf14
2700049A03Rik					Flrt2
2700089I24Rik					Flrt3
2810032G03Rik					Fn1
2810049E08Rik					Fnbp1
2810405F15Rik					Foxp1
2900055J20Rik					Fut9
2900079G21Rik					Fxr1
3100003L05Rik					Fyn
3110009F21Rik					Fzd4
3200001D21Rik					Fzd5
3300005D01Rik					Gabra1
3632451O06Rik					Gabrb3
3830432H09Rik					Gabrg2
4632415L05Rik					Galc
4921504A21Rik					Gap43
4921511C10Rik					Gdnf
4921515E04Rik					Gfra1
4921524J17Rik					Gja1
4921530L21Rik					Gjc3
4921531P14Rik					Gli2
4921533I20Rik					Gpm6a
4921534H16Rik					Gpr37
4922502H24Rik					Gprin3
4930402K13Rik					Grid2
4930404H11Rik					Grin2a
4930405D11Rik					Grin3a
4930405O22Rik					Grm7
4930422M22Rik					Grxcr1
4930429D17Rik					Gsc
4930429F11Rik					Gsx2
4930429H19Rik					H2afy3
4930432J09Rik					Hapln1
4930433B08Rik					Hdac2
4930440C22Rik					Hdac9
4930441H08Rik					Hhip
4930445N18Rik					Hs6st1
4930448I06Rik					Id4
4930448I18Rik					Ift52
4930448K20Rik					Ift57
4930452A19Rik					Igf1
4930455H04Rik					Igf1r
4930459C07Rik					Igf2bp2
4930459L07Rik					Igf2bp3
4930465K10Rik					Il1rapl1
4930474G06Rik					Il6
4930474H20Rik					Immp2l
4930474N09Rik					Inhba
4930478L05Rik					Insc
4930480K15Rik					Insm1
4930487H11Rik					Ipmk
4930502A04Rik					Iqgap1
4930503H13Rik					Irx3
4930505A04Rik					Isl2
4930509J09Rik					Itgb1
4930511A08Rik					Itpk1
4930515G16Rik					Kdr
4930515L03Rik					Kif14
4930517M08Rik					Kif5b
4930518P08Rik					Kirrel3
4930519F16Rik					Lama2
4930529K09Rik					Lamc1
4930533N22Rik					Large1
4930534H03Rik					Lef1
4930539M17Rik					Lif
4930544G11Rik					Lifr
4930545E07Rik					Lmo4
4930545L23Rik					Lrig1
4930546C10Rik					Lrtm2
4930548J01Rik					Mafb
4930548K13Rik					Magi2
4930550L24Rik					Mamdc2
4930552N02Rik					Map1b
4930552P12Rik					Mapk9
4930553C11Rik					Mark1
4930553E22Rik					Mbnl1
4930554C24Rik					Mbp
4930554G24Rik					Mcf2
4930554H23Rik					Mcph1
4930556M19Rik					Mdga2
4930558J18Rik					Megf9
4930563F08Rik					Meis1
4930567J20Rik					Meis2
4930568E12Rik					Msi2
4930570G19Rik					Mthfd1l
4930572O13Rik					Mtmr2
4930578C19Rik					Mtss1
4930578E11Rik					Mycn
4930581F22Rik					Myo3a
4930583I09Rik					Myo3b
4930584F24Rik					Myo7a
4930587E11Rik					Nab1
4930590L20Rik					Nap1l1
4930591E09Rik					Nav2
4931408C20Rik					Nav3
4931429P17Rik					Ncam1
4932412D23Rik					Ndnf
4932413F04Rik					Ndrg1
4932441J04Rik					Ndufs4
4933401D09Rik					Negr1
4933401H06Rik					Neurod1
4933402C06Rik					Nfib
4933402J10Rik					Ngf
4933406D12Rik					Nhlh2
4933406G16Rik					Nkx6-1
4933407K13Rik					Nlgn1
4933413L06Rik					Notch3
4933416E03Rik					Nova1
4933425L06Rik					Nr2f1
4933427E13Rik					Nr2f2
4933430H16Rik					Nrg1
4933432G23Rik					Nrg4
4933440M02Rik					Nrp2
5033403H07Rik					Nrxn1
5330411J11Rik					Nrxn3
5430401F13Rik					Ntf3
5430403N17Rik					Ntrk3
5430427O19Rik					Olig1
5430434I15Rik					Olig3
5430437J10Rik					Ophn1
5530400C23Rik					Osm
5530401A14Rik					P2ry1
5730405O15Rik					Pak1
5730420D15Rik					Pak3
6030443J06Rik					Pak6
6030458C11Rik					Pard3
6030471H07Rik					Pax3
6430503K07Rik					Pax6
6430562O15Rik					Pcdh17
6430573F11Rik					Pcdh19
6530403H02Rik					Pclo
6530411M01Rik					Pex2
6720483E21Rik					Pfdn1
7420701I03Rik					Pgap1
8030423J24Rik					Phox2b
8030451O07Rik					Plcb1
8430431K14Rik					Plpp3
9130015A21Rik					Plxnc1
9130204L05Rik					Pmp22
9230116N13Rik					Ppp1r9a
9330102E08Rik					Prdm1
9330111N05Rik					Prex2
9330178D15Rik					Prickle1
9330199G10Rik					Prickle2
9430078K24Rik					Ptch1
9430083A17Rik					Pten
9530002B09Rik					Ptf1a
9530026P05Rik					Ptprb
9530091C08Rik					Ptprd
9630028H03Rik					Ptprk
A1bg					Ptprz1
A230009B12Rik					Rab3gap1
A230028O05Rik					Rarb
A330023F24Rik					Rbbp7
A430085M09Rik					Rbm45
A430090L17Rik					Rbpj
A530021J07Rik					Rfx4
A530046M15Rik					Rnf165
A530053G22Rik					Robo1
A530072M11Rik					Robo2
A630023P12Rik					Rock1
A630066F11Rik					Rora
A730004F24Rik					Rtn4
A730020E08Rik					Rtn4ip1
A830018L16Rik					Runx2
A830029E22Rik					Sall1
A930003A15Rik					Sall3
A930006I01Rik					Sema3a
A930009A15Rik					Sema3d
A930019D19Rik					Sema3e
A930031H19Rik					Serpine2
AA414768					Sgk1
AA545190					Shroom2
Aak1					Sim1
Aard					Sim2
Aasdhppt					Sis
Aass					Skor2
Abca13					Slc25a46
Abcb10					Slc2a1
Abcc12					Slc4a10
Abcd3					Slc7a11
Abra					Slitrk1
Acad11					Slitrk4
Acer2					Slitrk5
Ackr4					Slitrk6
Aco1					Smad1
Acoxl					Smarca2
Acp6					Sod1
Acsbg2					Sox11
Acsm1					Sox13
Acsm2					Sox5
Actbl2					Spef2
Acvr2a					Spire1
Acyp2					Sptbn1
Adam10					Strap
Adam19					Strn
Adam23					Sulf1
Adam26b					Sun1
Adam29					Tacc2
Adamts18					Taok1
Adamts5					Tbc1d32
Adamts8					Tbr1
Adamtsl1					Tcf12
Adarb2					Tcf4
Adck1					Tead2
Adcy1					Tec
Adcy5					Tenm1
Adcy8					Tenm3
Adcy9					Tenm4
Adcyap1					Tet1
Adgra3					Tfap2c
Adgrb3					Tfap2d
Adgrd1					Tgfbr2
Adgrg6					Tgif1
Adgrl2					Tiam1
Adgrv1					Tifab
Adk					Tlr2
Adora2b					Tmc1
Adrb3					Tmem106b
Adss					Tmem132e
Aebp2					Tnik
Aff1					Top2b
Afg3l1					Trim32
Agbl1					Trio
Agk					Trp63
Agps					Tspan2
Agtr1b					Ttll7
Ahi1					Ttn
Ahr					Twist1
AI427809					Tyro3
AI593442					Unc5c
AI606473					Vcan
AI646519					Vit
Ajap1					Vmn2r81
Akap12					Vmn2r82
Akap2					Vmn2r83
Akap8					Vps13a
Akr1b3					Wnt16
Akr1b8					Wnt5a
Akr1d1					Xrcc2
Akr1e1					Zeb2
Aldh1a7					Zfhx2
Aldh1b1					Zfp36l1
Alg10b					Zfp521
Alg13					Zhx2
Alg6					Zic1
Alk					Zic3
Alkal1					Zmiz1
Alpk2					Zmynd8
Alx4
Amigo2
Amotl2
Amph
Amy2b
Anapc10
Anapc13
Anapc7
Angpt1
Ank1
Ankle2
Ankrd35
Ankrd55
Ankrd6
Anks1b
Antxr2
Anxa10
Aoah
Ap1m1
Ap3b1
Apela
Api5
Apln
Apol7d
Appbp2os
Aqp11
Aqr
Ar
Arap3
Arc
Arhgap15os
Arhgap17
Arhgap24
Arhgap32
Arhgef26
Arhgef3
Arid4b
Arid5b
Arl14ep
Arl15
Arl4a
Arl6
Arl8b
Armc1
Arrdc3
Arxes2
Asah2
Ascc3
Asic2
Asns
Aspa
Aspm
Astn2
Asxl1
Atad1
Atad5
Atf6
Atf7ip
Atg14
Atg16l1
Atg4c
Atic
Atoh1
Atp10a
Atp10d
Atp11b
Atp2a2
Atp5j
Atp5o
Atp6ap1l
Atp8b5
AU019990
AU023762
AU041133
Aurkc
Auts2
AW146154
AY512931
B020004J07Rik
B020014A21Rik
B230119M05Rik
B230216N24Rik
B230354K17Rik
B330016D10Rik
B3galt2
B3gat1
B3gnt2
B3gnt5
B3gnt9
B4galnt3
B930018H19Rik
B930092H01Rik
Bambi
Bank1
Bard1
Barx2
Basp1
Baz2b
Bbs10
BC030870
BC039966
BC052688
BC055402
Bc1
Bcar1
Bcas2
Bcas3
Bcas3os1
Bckdhb
Bcl2
Bcl2a1b
Bcl2a1c
Bcl2l15
Bdnf
Becn2
Bfsp2
Bhlhb9
Bhlhe23
Bicral
Bmp7
Bmpr1b
Bmt2
Bmx
Bnc2
Bnip3
Brd1
Brd4
Brinp3
Bst1
Btbd11
Btg3
Bub1
Bub1b
Bub3
C030016D13Rik
C130030K03Rik
C130073F10Rik
C130074G19Rik
C130079G13Rik
C1d
C1galt1
C230029F24Rik
C2cd5
C330004P14Rik
C330011F03Rik
C330021F23Rik
C630028M04Rik
Cacna2d3
Cacna2d4
Cacybp
Calca
Calcb
Calm2
Cap2
Capsl
Capza3
Car10
Casp12
Casq2
Cc2d1b
Ccbe1
Ccdc138
Ccdc141
Ccdc172
Ccdc190
Ccdc191
Ccdc3
Ccdc39
Ccdc68
Ccdc77
Ccdc81
Ccdc85a
Ccl1
Ccna1
Ccnd1
Ccnd3
Ccng1
Ccnh
Ccnyl1
Ccser1
Cd180
Cd1d1
Cd2
Cd226
Cd28
Cd37
Cd38
Cd47
Cd9
Cdc37l1
Cdc42ep3
Cdc73
Cdca7l
Cdh12
Cdh13
Cdh18
Cdh19
Cdh2
Cdh20
Cdh3
Cdh6
Cdh7
Cdh9
Cdkl4
Cdkn2aip
Cds1
Cdx4
Cdyl
Cdyl2
Ceacam1
Ceacam11
Ceacam14
Cebpd
Celf2
Celf4
Celsr2
Cemip
Cenpc1
Cenpo
Cenpw
Cep126
Cep295
Cep55
Cep68
Cep70
Cep83
Cers6
Ces1g
Ces5a
Cetn3
Cfap43
Cfap61
Cfdp1
Cfh
Cggbp1
Cgnl1
Chac1
Chchd10
Chd1
Chd1l
Chd9
Chfr
Chic2
Chmp2b
Chmp3
Chodl
Chordc1
Chp2
Chpt1
Chrm3
Chrna7
Chst3
Chst7
Chst9
Cisd1
Cldn20
Cldn34b3
Cldn34-ps
Cldn5
Clec12a
Clec12b
Clic5
Clip4
Clnk
Clns1a
Clock
Clvs2
Cmc1
Cmip
Cmtm4
Cnga3
Cngb3
Cnnm2
Cnot2
Cnr1
Cntn1
Cntn3
Cntn5
Cntnap5a
Cntnap5b
Cntnap5c
Cobl
Coch
Col13a1
Col6a5
Col6a6
Colgalt2
Commd7
Cops5
Corin
Cox20
Cox7a2l
Cox7c
Cp
Cps1
Cracr2a
Cradd
Creb3l1
Creb5
Crh
Crhr2
Crim1
Crisp1
Crisp4
Crispld1
Crlf2
Crnde
Crnn
Crocc2
Crtac1
Crtc3
Crybg1
Crybg3
Crygf
Cryz
Csf2ra
Csgalnact1
Csmd1
Csn1s2a
Csn3
Csrnp2
Csrp1
Cst10
Cst3
Cstf2t
Ctag2
Ctla4
Ctnna1
Ctnnbl1
Ctnnd2
Cwf19l2
Cxadr
Cxcl17
Cxcr3
Cxcr4
Cyb5r2
Cylc2
Cyld
Cyp1b1
Cyp26a1
Cyp2b19
Cyp2c37
Cyp2c44
Cyp2c69
Cyp2g1
Cyp39a1
Cyp3a11
Cyp3a13
Cyp3a25
Cyp4a10
Cyp4a31
Cyp7b1
Cypt3
Cystm1
D130009I18Rik
D14Ertd670e
D16Ertd472e
D17Ertd648e
D1Pas1
D230025D16Rik
D230030E09Rik
D830005E20Rik
D830032E09Rik
Dab2
Dach1
Dact1
Dapp1
Dars
Dazl
Dbx1
Dcaf11
Dcaf12l1
Dcbld1
Dcc
Dclk2
Dclk3
Dcstamp
Dctd
Dctn6
Ddc
Ddi1
Ddit4l
Ddx11
Ddx60
Def8
Defb1
Defb41
Degs1
Degs2
Dennd2a
Dennd2c
Dennd5b
Derl1
Desi2
Dgkeos
Dglucy
Dhfr
Dhrs3
Dhrs7
Dhx35
Diaph1
Diaph2
Diaph3
Dip2c
Dis3
Disc1
Dlc1
Dlgap1
Dmac1
Dmd
Dmrt1
Dmrt2
Dmrta1
Dmrtc2
Dmtn
Dnaaf5
Dnah5
Dnajb9
Dnajc19
Dnajc3
Dnajc5b
Dnmt3b
Dock1
Dock2
Dock4
Dock5
Dock7
Dok5
Dpp10
Dpp4
Dpp6
Dppa4
Dppa5a
Dpy19l1
Dpyd
Dram1
Drd3
Drosha
Dsc3
Dsel
Dsp
Dtd1
Dtna
Dusp10
Dusp27
Dusp4
Dusp6
Dynap
Dync1i1
Dync1li2
Dync2h1
Dynlrb2
E230029C05Rik
E2f7
E330009J07Rik
E330011O21Rik
E330013P04Rik
E330020D12Rik
E330021D16Rik
Ebf1
Echdc2
Ect2
Edar
Edem1
Edem3
Edil3
Edn2
Ednra
Ednrb
Eea1
Eed
Eepd1
Efcab1
Efcab10
Efhd1
Efna5
Efr3a
Egf
Egfl6
Egflam
Egfr
Egln3
Egr2
Ehf
Eif4e2
Eif4e3
Eif4ebp1
Eif5b
Elavl2
Elavl4
Elf1
Elk3
Ell2
Elmo1
Elovl2
Elovl6
Elp4
Elp6
Emc2
Emcn
Eml4
Eml6
Enah
Enoph1
Eogt
Epb41
Epb41l5
Epcam
Epdr1
Epha3
Epha4
Epha5
Epha6
Epha7
Epp13
Eps15l1
Eps8
Erap1
Erbb4
Erc2
Ercc6l2
Ergic2
Erich1
Erlin1
Esp8
Esrrb
Etaa1
Etfbkmt
Etl4
Etnk1
Etnk2
Etv1
Etv6
Eva1a
Ext1
Ext2
Eya1
Eya2
F11
F13b
F3
F830045P16Rik
Fam105a
Fam124b
Fam129a
Fam13a
Fam167a
Fam174a
Fam181b
Fam196a
Fam196b
Fam19a4
Fam204a
Fam25c
Fam3c
Fam43a
Fam46a
Fam49b
Fam53a
Fam69a
Fam76b
Fam83b
Fam84b
Fam8a1
Fam92a
Fam98b
Fancc
Fancm
Fat1
Fat3
Fat4
Faxc
Fblim1
Fbrsl1
Fbxl4
Fbxo15
Fbxo22
Fbxo33
Fbxo36
Fbxw15
Fbxw17
Fbxw19
Fcrls
Fez2
Fezf1
Ffar4
Fgd1
Fgf13
Fgf14
Fgf15
Fgf4
Fhit
Fhitos
Fign
Flg2
Fli1
Flrt2
Flrt3
Flt4
Fmr1os
Fn1
Fnbp1
Fndc1
Fndc3a
Fnip2
Fnta
Fntb
Foxd3
Foxi1
Foxi3
Foxk1
Foxn2
Foxn3
Foxo1
Foxp1
Frem1
Frk
Frmd4b
Frrs1
Frs3os
Fscb
Fthl17a
Fthl17f
Fto
Ftsj1
Fut8
Fut9
Fxr1
Fyn
Fzd4
Fzd5
Fzd8
G3bp2
G630064G18Rik
G6pd2
Gabra1
Gabrb3
Gabrg2
Gabrg3
Gabrp
Gadd45a
Gadl1
Gal3st2b
Gal3st2c
Galc
Galnt1
Galnt5
Galnt7
Gan
Gap43
Gas2l3
Gatsl2
Gbe1
Gcnt1
Gdap1
Gdap10
Gdnf
Gdpd4
Gfpt2
Gfra1
Ggh
Gja1
Gja5
Gjb1
Gjc3
Gk2
Glb1l3
Gli2
Glod5
Glra1
Glra2
Glra3
Glrx
Glrx2
Glrx5
Gls2
Gm10069
Gm10400
Gm10415
Gm10416
Gm10421
Gm10432
Gm10436
Gm10440
Gm10556
Gm10636
Gm10637
Gm10714
Gm10745
Gm10789
Gm1110
Gm11149
Gm11236
Gm11237
Gm11239
Gm11264
Gm11351
Gm11413
Gm11487
Gm11944
Gm11981
Gm12018
Gm12070
Gm12159
Gm12298
Gm12374
Gm12381
Gm12409
Gm12505
Gm12633
Gm12669
Gm12724
Gm12866
Gm12887
Gm12925
Gm13498
Gm14296
Gm15133
Gm15350
Gm15412
Gm15413
Gm15446
Gm15509
Gm15679
Gm15706
Gm15713
Gm15881
Gm15972
Gm16070
Gm16291
Gm1653
Gm16833
Gm16897
Gm17066
Gm1720
Gm17359
Gm17634
Gm17750
Gm17751
Gm17767
Gm19276
Gm19303
Gm19583
Gm1966
Gm19689
Gm19990
Gm20063
Gm20098
Gm20110
Gm20139
Gm20268
Gm20319
Gm20491
Gm20740
Gm20754
Gm20755
Gm20756
Gm20757
Gm2516
Gm2560
Gm26685
Gm26688
Gm26994
Gm28178
Gm28590
Gm28626
Gm29684
Gm30731
Gm32014
Gm32168
Gm33340
Gm3428
Gm34637
Gm34816
Gm3604
Gm36536
Gm36633
Gm38423
Gm3985
Gm41
Gm4301
Gm4312
Gm438
Gm4710
Gm4793
Gm4832
Gm4850
Gm4861
Gm4872
Gm4907
Gm4925
Gm4956
Gm4971
Gm5039
Gm5086
Gm5088
Gm5089
Gm5105
Gm525
Gm5420
Gm5441
Gm5485
Gm5523
Gm5617
Gm5766
Gm5820
Gm5885
Gm5907
Gm5916
Gm5934
Gm6093
Gm6116
Gm6194
Gm6213
Gm6300
Gm6329
Gm6455
Gm6525
Gm6567
Gm6602
Gm6634
Gm6639
Gm7056
Gm7271
Gm7977
Gm8179
Gm826
Gm8298
Gm867
Gm8883
Gm8909
Gm9112
Gm9199
Gm9866
Gm9871
Gm9992
Gmnc
Gna14
Gnai1
Gng2
Gng4
Gnrh1
Gns
Golga3
Gopc
Gorab
Gorasp2
Got2
Gpa33
Gpat3
Gpbp1
Gpc4
Gpc6
Gpd2
Gphn
Gpm6a
Gpr137b
Gpr158
Gpr160
Gpr26
Gpr37
Gpr52
Gpr68
Gpr85
Gprc5b
Gprin3
Gpt2
Grb10
Grid1
Grid2
Grik2
Grin2a
Grin3a
Grip2
Grm3
Grm7
Grp
Grxcr1
Gsc
Gsdmcl-ps
Gsdmd
Gsta2
Gsta3
Gsta4
Gstm1
Gstm2
Gsx2
Gtdc1
Gtf3c3
Gtse1
Gucy1a2
H2afb1
H2afy
H2afy2
H2afy3
H2al1k
H2al1m
H60c
Haao
Hacd2
Hapln1
Has2
Haus1
Hcrtr2
Hdac2
Hdac4
Hdac9
Hdhd2
Heca
Hecw1
Hecw2
Hgf
Hhip
Hhla1
Hint3
Hivep2
Hlcs
Hmcn1
Hmgb1-rs17
Hmgxb4
Hnf4g
Hnrnpa1l2-ps2
Hnrnph2
Hpgd
Hpgds
Hps3
Hrh4
Hs2st1
Hs3st2
Hs3st3b1
Hs3st5
Hs6st1
Hsbp1
Hsd17b13
Hsd17b3
Hsd17b6
Hspd1
Htr1a
Htr1f
Htr5a
Hunk
Hymai
I0C0044D17Rik
I730028E13Rik
Ibtk
Id4
Ifitm1
Ifitm2
Ifitm7
Ifna13
Ifna16
Ifnar2
Ift52
Ift57
Igf1
Igf1r
Igf2bp2
Igf2bp3
Igfbp3
Igfbp5
Igsf1
Igsf23
Il13ra2
Il15
Il1rapl1
Il6
Il6st
Il7
Il7r
Ildr1
Immp2l
Inhba
Inhbb
Inmt
Ino80
Ino80c
Inpp4b
Inpp5d
Insc
Insm1
Ipmk
Ipo11
Iqcm
Iqgap1
Irx3
Isl2
Ism2
Itga6
Itgb1
Itgb1bp2
Itgb3
Itgb5
Itpk1
Itsn1
Jam2
Jarid2
Jazf1
Jcad
Jmjd1c
Kank1
Kap
Kat2b
Kat6a
Kat6b
Kat7
Katnal2
Kazn
Kcmf1
Kcna4
Kcnd2
Kcnh7
Kcnj1
Kcnj16
Kcnj2
Kcnk16
Kcnk2
Kcnk5
Kcnmb4
Kcnmb4os1
Kcnn2
Kcnq3
Kcns3
Kcnt2
Kctd12b
Kctd16
Kctd3
Kctd8
Kdm3a
Kdm3b
Kdm4c
Kdm5b
Kdr
Khdrbs1
Khdrbs2
Kif14
Kif16b
Kif18a
Kif26b
Kif2b
Kif5b
Kirrel
Kirrel3
Kitl
Kiz
Klf12
Klf2
Klf3
Klf4
Klf5
Klf6
Klf8
Klf9
Klhl31
Klhl8
Klrb1
Klrb1c
Knop1
Kprp
Krtap13-1
Krtap5-5
Ktn1
Kyat3
Kynu
Lama2
Lamc1
Lamc2
Lamp5
Lancl1
Lap3
Large1
Lats2
Lbh
Lce1d
Lce1e
Lce1k
Lcp2
Ldhd
Lef1
Letmd1
Lhfp
Lhfpl3
Lif
Lifr
Lilr4b
Lima1
Lipc
Lipi
Lix1
Lmo4
Lncbate1
Lncenc1
Lnpep
LOC105246506
LOC110008574
LOC111043194
Lonrf1
Loxhd1
Loxl1
Lpp
Lrch2
Lrig1
Lrig3
Lrp11
Lrp1b
Lrrc1
Lrrc31
Lrrc4c
Lrrc6
Lrrn3
Lrrtm1
Lrrtm2
Lrrtm3
Lrrtm4
Lrtm2
Lsamp
Lsm6
Lypd1
Lypla1
Lyplal1
Lyst
Lyzl1
Mab21l2
Mael
Maf
Mafb
Mageb16
Magi1
Magi2
Malsu1
Malt1
Mamdc2
Maml2
Maml3
Manba
Map1b
Map4k3
Mapk10
Mapk9
March1
Marf1
Mark1
Mat2b
Max
Mbd2
Mbd3l1
Mbip
Mbl2
Mbnl1
Mbp
Mbtps2
Mcf2
Mcf2l
Mcm3
Mcm6
Mcph1
Mctp2
Mdga2
Me1
Me3
Med13l
Med28
Med30
Megf9
Meis1
Meis2
Melk
Mesd
Mettl11b
Mettl15
Mettl18
Mettl4
Mex3c
Mfsd2b
Mga
Mgat4c
Mipep
Mir1187
Mir122
Mir124-2hg
Mir128-2
Mir130a
Mir135a-2
Mir137
Mir153
Mir181a-1
Mir181b-1
Mir187
Mir1893
Mir1903
Mir1904
Mir1906-1
Mir1906-2
Mir1927
Mir1931
Mir1951
Mir1957a
Mir1971
Mir204
Mir219b
Mir21c
Mir221
Mir222
Mir28a
Mir28b
Mir296
Mir297c
Mir302a
Mir302b
Mir302c
Mir302d
Mir3072
Mir3085
Mir3106
Mir3473a
Mir3473f
Mir350
Mir367
Mir383
Mir3961
Mir3964
Mir466d
Mir466f-1
Mir466f-4
Mir466i
Mir467h
Mir5046
Mir505
Mir509
Mir5098
Mir5120
Mir5127
Mir568
Mir582
Mir592
Mir6237
Mir6238
Mir6239
Mir6336
Mir6337
Mir6341
Mir6342
Mir6343
Mir6350
Mir6352
Mir6353
Mir6356
Mir6359
Mir6368
Mir6370
Mir6372
Mir6373
Mir6379
Mir6380
Mir6381
Mir6384
Mir6390
Mir6391
Mir6398
Mir6415
Mir6539
Mir6540
Mir674
Mir680-3
Mir682
Mir684-1
Mir6900
Mir6906
Mir691
Mir6979
Mir7003
Mir7008
Mir7024
Mir7076
Mir710
Mir7229
Mir7230
Mir7232
Mir761
Mir7681
Mir8090
Mir8099-1
Mir8099-2
Mir8110
Mir8118
Mir99a
Mir99ahg
Mir99b
Mis18bp1
Mitf
Mkrn1
Mmp16
Mmp20
Mmp7
Mmrn1
Mms22l
Moap1
Mob4
Morc1
Morc3
Mplkip
Mpped2
Mreg
Mrm3
Mroh4
Mroh5
Mrpl15
Mrpl39
Mrpl42
Mrps30
Mrps31
Ms4a10
Ms4a5
Ms4a7
Msantd3
Msi2
Msr1
Msra
Msrb2
Mta3
Mtcl1
Mtdh
Mtf2
Mtfr1
Mthfd1l
Mtmr2
Mtpap
Mtss1
Mut
Myb
Mybl2
Mybpc1
Myc
Mycn
Myl1
Myl4
Myo10
Myo1f
Myo3a
Myo3b
Myo7a
Myof
Myom2
Myzap
Mzt1
N4bp1
N6amt1
Naa11
Naaladl2
Nab1
Nabp1
Naf1
Nap1l1
Nat1
Nav2
Nav3
Ncam1
Ncam2
Nckap5
Ncoa1
Ncoa7
Ncr1
Ndnf
Ndrg1
Ndst4
Ndufb5
Ndufs4
Nebl
Nectin3
Nedd1
Nedd4l
Negr1
Nelfa
Nell1
Neto1
Neurod1
Nfat5
Nfib
Nfkb1
Nfu1
Ngf
Nhlh2
Nhlrc3
Nhs
Nhsl1
Nhsl2
Nkain1
Nkain2
Nkd2
Nkx1-1
Nkx2-4
Nkx6-1
Nlgn1
Nlrp1c-ps
Nmbr
Nme8
Nmnat2
Nmu
Nmur2
Nnmt
Noct
Nod1
Nol11
Nol4l
Nostrin
Notch3
Nova1
Nox3
Npas3
Npbwr1
Npffr2
Npr3
Npsr1
Nr0b1
Nr1h4
Nr2f1
Nr2f2
Nr5a2
Nrbf2
Nrg1
Nrg4
Nrip1
Nrp2
Nrxn1
Nrxn3
Nsun7
Nt5c2
Nt5e
Ntf3
Ntrk3
Nuak1
Nudt4
Nudt7
Nufip1
Nufip2
Nup35
Nwd1
Nxn
Nxph1
Oc90
Oca2
Ofcc1
Ogt
Olfm4
Olfml2b
Olfr1062
Olfr1065
Olfr1243
Olfr1245
Olfr1257
Olfr129
Olfr1321
Olfr1370
Olfr1402
Olfr147
Olfr1497
Olfr1499
Olfr156
Olfr24
Olfr26
Olfr29-ps1
Olfr339
Olfr48
Olfr486
Olfr487
Olfr509
Olfr510
Olfr57
Olfr697
Olfr698
Olfr699
Olfr722
Olfr761
Olfr856-ps1
Olfr857
Olfr901
Olfr923
Olfr924
Olfr926
Olig1
Olig3
Ooep
Ophn1
Oprd1
Osbpl6
Osbpl9
Osgin2
Osm
Osmr
Ostf1
Otoa
Otud4
Oxgr1
Oxsm
P2ry1
P3h2
Pabpc4l
Pabpc6
Pacrg
Pag1
Pah
Paip2b
Pak1
Pak3
Pak6
Pak7
Pakap
Palld
Palm2
Pam
Pantr1
Pappa
Paqr3
Paqr8
Pard3
Pard3bos2
Pard6g
Park2
Patz1
Pawr
Pax3
Pax6
Paxip1
Pcdh1
Pcdh17
Pcdh19
Pcdh20
Pcdh9
Pck2
Pclo
Pcmtd1
Pcnx4
Pcsk1
Pcsk5
Pcsk6
Pdcl2
Pde7a
Pde8a
Pdgfc
Pdgfd
Pdhb
Pdk1
Pdk4
Pdlim5
Pdxk-ps
Pdzd2
Pdzph1
Pes1
Pet2
Pex2
Pex5l
Pfdn1
Pfkfb3
Pfkp
Pgap1
Pgc
Pglyrp3
Pgpep1l
Pgr
Pgrmc2
Phc1
Phc3
Phex
Phf21a
Phf3
Phka1
Phkb
Phox2b
Phtf2
Pi15
Pias3
Pign
Pik3c3
Pik3r1
Pir
Pira6
Pirt
Pitpnc1
Pitrm1
Pja1
Pja2
Pkd2
Pkia
Pkp4
Pla2g4a
Platr4
Platr5
Platr8
Platr9
Plcb1
Plcb4
Plcg1
Plcl2
Pld1
Pld5
Plekha3
Plekha5
Plekhb2
Plekhf2
Plekhg1
Plekhg6
Plekhm3
Plpp1
Plpp3
Pls3
Plxdc2
Plxna4os1
Plxnc1
Pmaip1
Pmch
Pmepa1
Pmp22
Pms1
Pnp2
Pnpla6
Podxl
Pon1
Porcn
Pou2f1
Pou5f1-rs6
Pou6f2
Pp2d1
Ppa2
Ppfibp2
Pphln1
Ppm1a
Ppm1d
Ppp1r12a
Ppp1r2-ps3
Ppp1r2-ps7
Ppp1r3a
Ppp1r42
Ppp1r9a
Ppp2r2d
Ppp6c
Prag1
Prdm1
Prdm14
Prdm5
Prelid2
Prelid3a
Prep
Prex2
Prg4
Prickle1
Prickle2
Prkcb
Prl2c5
Prlr
Prmt8
Prok2
Pros1
Prr16
[truncated: 709 more rows]

## Sheet: Fig.2H SOX2-independent OSNs
Genes associated with the GO-term Nervous System Development and bound by SOX2-independent OSNs only (not bound by SONAE)
FPKM values during RA-induced neural differentiation						Bound by putative NPC enhancers (Fig. S3H).
gene	ES_FPKM	RA_3h_FPKM	RA_6h_FPKM	RA_12h_FPKM	RA_24h_FPKM
Abcb1b	3.37668	2.35529	1.821	2.06684	1.45198	-
Abi1	20.0438	22.3532	22.0984	19.173	18.6114	-
Abi2	23.0724	22.6091	25.8849	22.1749	18.9607	-
Abl2	12.7978	12.516	14.3903	13.4686	11.3902	-
Abr	14.7139	13.4974	9.78731	9.75128	12.8258	-
Ackr3	2.36717	3.485	1.89838	3.48866	13.2564	YES
Actb	2212.98	2667.22	2377.98	2169.88	1928.55	YES
Actl6a	127.546	147.988	142.901	117.482	83.5133	-
Actr3	100.756	95.3816	92.0483	91.8646	86.3471	YES
Adam17	14.8802	16.203	16.6041	15.7887	17.5724	YES
Adgrb1	0.671713	0.769929	0.618728	0.782598	1.10165	-
Adgrb2	1.13756	0.904591	0.986961	1.82533	2.84902	YES
Adnp	3.06441	2.51056	2.04575	3.50888	7.49364	-
Adnp2	19.9339	20.3268	18.8884	18.3323	18.1018	YES
Afdn	32.0133	28.6666	30.5031	26	23.8241	YES
Agtpbp1	5.27433	6.00412	5.76425	6.00718	6.89427	-
Akirin2	56.3397	71.6175	67.1576	69.3202	63.1611	YES
Akt2	16.0935	12.7046	12.8558	11.5421	11.5695	YES
Akt3	4.74055	2.80686	3.0439	4.54761	6.71735	-
Aldh1a2	0.487185	0.908373	0.938521	1.6686	1.55371	-
Aldh3a2	12.7271	14.0794	16.2551	18.641	33.2502	YES
Alms1	10.247	8.46856	10.6731	9.14913	8.05755	-
Ank3	2.09422	2.60938	4.1148	4.65178	6.55209	-
Ankrd27	26.7633	25.526	28.8885	23.9258	14.7037	-
Anks1	5.48461	5.43121	5.7658	5.37275	6.23796	YES
Anxa1	7.9786	3.6948	3.3583	2.34696	2.27039	YES
Apbb2	3.78028	4.2334	4.11709	4.18767	4.51398	-
Apc	11.0877	10.4808	11.2927	10.8566	11.7431	YES
Arf4	49.3571	57.2615	54.4348	67.6237	92.4872	YES
Arf6	82.6645	89.4438	78.2859	76.7792	89.9023	YES
Arfgef1	8.19561	5.70941	6.69268	7.1849	9.60757	YES
Arhgef10	3.19781	3.1027	3.29232	4.04394	8.86737	YES
Arhgef2	14.6762	17.7492	18.6674	23.3234	19.8374	YES
Arhgef28	1.01386	0.618133	0.321075	0.33196	1.50299	YES
Arhgef7	14.9258	13.8428	12.7906	13.9862	19.2672	-
Arid1a	13.5903	10.451	9.12367	12.4321	12.4239	YES
Arid1b	4.8735	3.7817	4.15027	5.76857	6.92256	YES
Atf2	21.3818	22.1473	23.1567	20.7147	22.5425	-
Atg7	5.59905	4.22487	4.64364	4.18022	3.93671	YES
Atrx	36.9775	28.6355	33.5158	27.3998	25.2879	-
Atxn2	6.98288	8.00755	6.04225	9.2556	9.16475	YES
B4galt5	12.8559	8.52108	7.54486	7.28163	7.56581	YES
Bag1	97.4789	94.5955	92.6368	80.352	67.2871	YES
Bahcc1	3.09672	0.79443	0.844826	1.73384	2.8558	YES
Bbs1	0.962304	1.59836	1.72665	1.4174	1.47127	-
Bbs4	6.1423	7.25094	8.93789	7.4603	6.4471	YES
Becn1	31.9004	33.219	35.1482	31.7072	29.7684	-
Bmp4	6.36567	7.70959	6.67668	2.48299	1.08657	-
Boc	0.226449	0.383166	0.401809	0.665449	3.55501	YES
Btbd3	7.5035	5.66739	5.42011	5.68095	6.23163	YES
Cacna1a	4.64918	3.8152	2.97037	3.42364	3.69593	YES
Cadm1	10.625	9.3801	7.76148	8.55188	12.9033	YES
Camk1	5.93358	3.7198	4.20421	5.6288	9.27628	-
Camk1d	3.25218	4.07232	3.04795	1.69303	0.865893	-
Camsap2	9.88773	10.2679	11.6959	11.3699	13.4732	YES
Casp3	60.6035	92.4067	91.6952	85.8243	67.8818	YES
Casz1	1.37638	1.45857	1.05975	0.914442	1.06316	YES
Cbs	5.04789	4.70898	4.89276	4.86691	2.38828	-
Cd24a	35.5825	58.3856	39.7183	38.9766	122.684	YES
Cdh4	0.796589	1.21216	0.626557	0.533003	0.77714	-
Cdk5rap2	6.58275	6.20019	7.40747	8.14722	8.60484	YES
Cdk6	4.14369	2.89934	2.83397	2.51803	1.44459	YES
Cdkl5	1.48717	1.50868	2.03476	1.69527	1.72723	-
Cdkn1c	61.7085	26.0736	24.5678	28.701	30.8045	-
Cdon	2.55355	3.06459	3.41737	3.75641	6.37813	YES
Cecr2	10.4048	7.93419	8.18882	8.62452	8.86059	-
Celsr1	1.94839	1.97978	1.87541	2.35665	3.92003	-
Chd7	8.13647	16.7252	21.4147	23.1572	19.7929	YES
Chn1	7.078	7.35778	7.3993	7.73013	8.3932	-
Cic	9.43735	10.8556	9.02376	10.0225	12.42	YES
Cited2	9.18835	5.43776	3.87448	3.65811	5.2568	YES
Cldn3	5.05838	2.49335	2.47286	3.45965	7.53368	-
Cln8	7.06982	7.89676	6.85683	6.61632	7.23433	YES
Cnp	7.6074	6.4541	6.22721	6.61732	6.96688	-
Cntnap2	0.375643	0.449422	0.470448	0.712466	1.02594	YES
Col2a1	1.30604	3.37971	5.10482	9.91382	19.025	-
Coq7	38.8047	38.5604	37.826	37.5842	38.53	-
Coro1c	71.7351	85.7135	70.5867	65.3549	61.2563	YES
Cplx2	0.0813893	0.255609	0.264937	0.332184	1.40298	YES
Creb1	12.1134	13.6908	15.5517	14.9654	18.1236	YES
Cspg5	0.717267	1.20571	0.889797	0.574796	0.541578	-
Cul4b	106.48	92.4595	94.4815	89.5299	74.6233	-
Cul5	29.8969	35.5137	39.1746	32.689	27.0533	-
Cux1	9.28464	8.14698	9.23509	9.89163	14.2642	YES
Cxcl12	0.151222	3.42114	3.80306	4.81712	1.91549	-
Cyfip2	2.48578	2.36158	2.41075	3.91877	5.45193	-
Dab1	4.50148	8.1846	5.99239	7.21395	5.22847	YES
Ddit4	19.5868	14.2876	23.3668	27.7629	42.8877	YES
Dicer1	14.1471	17.2297	17.5675	17.2299	17.4723	-
Dip2b	7.73654	7.96639	7.21714	7.56491	8.07248	YES
Dlg5	2.73183	2.89016	2.04986	2.31065	3.47288	YES
Dll1	0.463833	2.26098	2.65859	4.01133	9.07405	-
Dmrta2	0.374275	0.436154	0.833937	1.20924	3.08238	YES
Dpcd	11.454	10.0403	9.54061	9.10143	8.45431	-
Dpf1	4.77903	7.67936	5.33243	3.90816	2.40795	YES
Dpysl2	8.25793	10.4492	11.2232	18.9141	39.9548	YES
Dpysl3	1.41648	5.57973	4.42425	2.5211	4.94642	YES
Dst	11.7038	8.79344	9.58309	8.35433	13.4934	YES
Dtnb	6.9913	6.46883	6.1915	7.59691	7.69718	YES
Dtnbp1	9.20705	10.5477	9.34112	11.5254	18.2202	YES
Dyx1c1	1.32102	1.00647	1.16757	0.864133	0.749507	-
Ece1	9.00933	6.55217	4.90368	6.84003	11.5241	YES
Efnb1	1.88121	6.88223	7.95144	15.0636	28.3957	-
Efnb2	4.03633	3.87777	2.07457	4.80194	11.2556	YES
Efnb3	0.686151	2.43077	1.54875	0.822517	1.78581	-
Eif4e	46.564	47.4357	45.691	44.0692	34.6501	-
Emb	159.558	72.905	68.5892	67.5482	53.596	-
En2	1.19877	1.37365	2.03021	2.3248	1.7223	-
Epb41l3	2.52658	3.84715	3.8719	4.46032	7.06863	-
Epha2	70.5479	66.7223	54.1496	48.2653	8.93923	YES
Ephb3	7.45773	5.05146	4.12258	3.82783	5.85267	YES
Ephb6	0.586696	0.752065	0.960005	0.720041	2.08265	-
Epop	47.6029	74.6605	57.0839	72.4357	67.4391	YES
Exoc4	33.6779	25.0911	27.2904	27.2781	29.3269	YES
Ezh2	47.0332	45.998	46.2844	55.3823	57.8456	-
Farp1	2.5688	1.78631	1.69455	2.60299	5.51916	YES
Fbxw11	23.7444	23.498	24.0836	21.7908	20.8819	-
Fgfr1	12.463	15.0647	12.6373	21.3665	39.7786	YES
Fgfr2	7.24965	10.1003	13.0675	12.5196	25.4988	YES
Fig4	15.6898	17.0172	17.4564	16.5171	12.1805	YES
Fktn	3.89667	4.55686	5.34787	5.07119	6.2047	-
Foxa2	0.274701	0.285633	0.821168	1.47215	2.42203	YES
Foxc1	0.150784	0.402678	0.83409	3.35796	6.51914	YES
Foxn4	2.37295	8.92819	5.40447	3.49363	2.07833	YES
Foxo3	10.0554	7.79484	6.77885	6.69935	10.8696	-
Frs2	4.88404	4.14504	4.13908	4.10292	4.73748	-
Fryl	3.72662	3.46046	3.77641	3.25513	3.94569	-
Fut10	3.30014	2.43205	3.55026	4.01533	5.99655	-
Fzd1	0.602035	0.84261	1.06131	0.931914	1.91787	YES
Fzd2	8.84029	4.81828	4.94997	9.51021	19.2354	YES
Gas7	0.308326	0.572675	0.759156	0.685018	1.89722	-
Gbx2	6.6704	17.8776	20.5186	28.7977	18.3143	YES
Gfra3	0.0573841	0.193092	0.153832	0.195475	0.911091	YES
Gli3	2.31885	2.58869	2.70706	3.2131	4.13631	YES
Gpc1	14.7136	12.914	13.0661	15.9463	24.5268	-
Gpsm1	3.15345	3.4557	3.488	4.91672	11.0296	YES
Grhl2	9.73406	6.96728	6.27322	4.48345	1.74122	-
Grhl3	8.59265	8.63528	6.65106	9.34344	5.60629	-
Grip1	0.942668	0.774051	0.83593	1.58217	3.77166	YES
Gsdme	0.382793	0.409768	0.588095	0.720237	1.22579	-
Gsn	4.43352	2.66563	1.981	1.65283	3.90737	-
Hap1	7.95363	7.19622	7.33048	7.95888	10.3306	-
Hdac1	87.4878	91.9372	94.4776	81.6809	93.6375	YES
Hdac7	1.41873	0.499787	0.363628	0.623355	2.01464	YES
Hectd1	41.2682	32.3611	39.1393	29.8655	26.4375	-
Herc1	9.233	6.91162	8.47735	7.79652	10.1693	YES
Hes3	0.0861507	0.773035	0.713837	0.378665	1.82744	-
Hesx1	4.67405	1.16439	1.0132	0.775254	0.403018	-
Hexb	24.0922	38.331	29.3495	20.2535	28.0372	-
Hey1	1.48117	1.26494	1.46867	1.07934	1.87645	YES
Hhex	1.84415	2.9031	3.0645	2.95078	2.6483	-
Hif1a	53.4399	66.841	72.257	66.3852	63.6888	YES
Hipk2	1.21432	1.58116	1.55724	2.07647	2.98466	YES
Hnf1b	0.031083	0.217991	0.0734616	0.64197	2.17769	-
Hnrnpk	489.33	496.686	463.071	410.481	408.671	YES
Hsp90aa1	2045.78	2025.19	1950.27	1623.49	999.919	YES
Hspg2	4.42153	4.51689	3.74603	4.48286	5.75525	-
Id2	13.5024	5.08278	5.06166	7.59303	15.4799	YES
Id3	24.5456	32.4776	29.4818	10.3857	8.75394	YES
Ier2	98.1822	103.63	89.508	80.2865	50.2347	YES
Ifngr1	3.51663	8.8756	10.968	11.5062	8.7635	YES
Igf2bp1	89.2184	80.6635	76.023	79.0248	80.5862	YES
Igsf21	1.85502	3.59255	5.08163	2.27921	0.788428	YES
Igsf9b	4.01291	3.55024	3.44304	3.18712	3.75739	-
Il33	0.812937	1.7356	3.74233	8.82203	11.8686	-
Ina	16.062	21.0299	16.6191	20.1901	18.6023	-
Irf2bpl	29.074	31.4335	25.1426	24.0057	19.8031	YES
Irx1	0.208407	0.317908	1.01184	2.08244	6.33346	YES
Islr2	0.453984	3.63826	5.40805	4.42343	2.52872	-
Ist1	36.2151	35.0975	34.4761	30.513	29.1128	-
Jag1	2.25051	2.23935	3.16448	2.94349	2.39467	YES
Jak2	1.98504	2.12063	2.19792	2.71526	6.3721	YES
Jakmip1	7.56655	2.48357	1.36835	1.58803	1.31659	YES
Jam3	6.47875	6.31582	7.39415	9.35797	14.9893	-
Jun	6.60716	2.57311	3.2693	3.69038	4.27538	YES
Kcnip2	1.31809	2.65936	2.14453	1.86542	1.27435	-
Kdm1a	125.837	102.957	104.468	100.034	101.899	-
Kdm2b	23.6422	22.6544	19.5647	27.0408	22.6729	YES
Kdm6a	17.5338	16.4577	19.1065	16.8295	13.7409	-
Kidins220	5.01997	5.59843	5.76712	6.00356	7.63088	-
Kif3a	3.43871	2.73068	3.52269	4.4809	7.6868	YES
Kif5a	1.24226	1.95277	1.81046	1.88557	2.92061	-
Klf7	4.04217	2.48218	2.83594	2.64854	2.45135	-
Lama1	0.678751	3.13302	2.60359	1.68286	4.35842	YES
Lama3	2.1134	1.405	1.24695	1.00816	0.52539	-
Lamb1	18.5837	17.6185	15.6047	15.8592	22.1031	-
Ldb1	52.4038	61.1518	41.8422	33.3508	32.0161	-
Lemd2	11.1903	8.89741	9.33873	10.1282	13.1036	YES
Lgr4	40.2643	27.6273	31.7725	24.7915	20.1335	YES
Lhx2	0.162282	0.302999	0.390416	0.707805	1.76552	-
Lnx2	6.23998	15.3432	14.5892	14.1362	6.27442	-
Lpar1	2.02904	2.55816	1.73962	1.36948	3.01933	-
Lrp2	4.21391	6.51358	8.16814	9.61421	12.6243	-
Lrp5	12.8151	8.12413	8.01118	9.33713	10.6787	-
Lrp6	9.59403	10.1554	10.4686	10.6724	13.1752	YES
Lrrc4	0.237292	0.567796	0.667922	0.792671	1.80468	-
Luzp1	16.1909	20.43	18.3271	15.7434	15.0885	YES
Mal2	1.34212	1.62579	2.24174	1.99209	1.51044	-
Map2k1	59.4644	56.7071	62.9279	53.6929	49.9403	-
Map3k7	19.4931	19.0042	20.6757	19.6252	21.0656	YES
Map4k4	40.5306	50.1215	41.1236	32.9981	37.1959	YES
Marcks	13.6504	19.3293	20.7046	23.6956	32.1738	YES
Mark2	10.2793	10.8433	8.52226	9.82414	9.64135	YES
Marveld1	7.37873	8.91848	8.10352	9.78086	10.2756	-
Mbd5	1.10454	0.992145	1.21561	1.32081	1.4041	-
Mdk	195.458	305.883	407.176	734.738	1598.07	-
Mecom	0.111129	0.642761	0.757889	1.3273	2.39288	YES
Mef2d	3.34383	2.31555	1.6169	1.81399	1.65771	-
Mmp2	3.75243	2.40506	1.80775	2.47913	6.86369	YES
Mnx1	0.0983826	0.273666	0.571432	1.04648	4.76707	-
Mpdz	3.02063	3.35304	4.09705	4.9043	9.29735	YES
Msi1	2.31815	4.83973	3.22684	6.44637	16.2146	YES
Mtf1	2.68244	2.78764	2.42381	2.41583	2.36839	YES
Myh10	20.9135	16.3711	19.423	21.5168	33.5402	YES
Mylip	2.29538	1.80543	1.74644	1.659	1.70331	YES
Myo5a	7.32226	7.50327	7.93444	7.91131	8.20549	-
Myo6	1.01954	1.70389	2.07098	2.1398	3.54921	-
Myrf	5.95554	9.35821	6.54526	7.41772	2.98106	-
Nap1l2	0.879479	1.31691	2.09733	2.9089	2.41517	-
Nav1	1.10404	0.938312	0.523352	0.755521	1.04931	-
Ncmap	0.721942	3.4439	3.06377	2.72266	2.3575	-
Ncoa6	4.50435	3.62963	3.80714	4.7598	6.4382	-
Ncor1	31.9844	29.5903	30.4965	26.4473	26.5392	-
Ncor2	1.58164	1.50535	1.25138	1.51906	2.17756	YES
Ndel1	15.2084	15.7979	16.1326	15.1789	19.373	YES
Ndst1	3.59657	3.85408	3.32109	4.16138	6.17401	YES
Ndufv2	93.3477	95.4967	93.9336	89.0894	81.9087	-
Nectin1	4.78333	4.07115	2.02333	4.17008	4.38861	YES
Nedd4	337.257	340.87	337.99	313.88	278.455	YES
Nefl	6.91528	19.1549	10.3821	8.73472	6.41204	-
Neo1	7.50505	9.64631	9.08367	9.86692	12.7124	-
Nes	12.8584	8.4284	8.34324	8.55934	18.8103	YES
Nf1	2.30218	1.94967	2.31108	2.55525	4.1398	-
Nf2	31.3641	34.2839	30.9652	29.622	24.4786	-
Nfasc	0.677494	0.68455	0.598741	0.742743	1.24337	-
Nfatc4	6.15365	3.64643	3.08566	3.71389	5.70666	-
Ngfr	4.48324	3.86057	1.57088	0.70245	0.506491	YES
Nipbl	12.1692	10.7129	12.7607	12.714	14.3702	-
Nodal	36.0403	34.8976	28.0502	26.3808	14.7447	-
Notch2	5.30795	4.13278	5.05131	5.83472	8.78225	YES
Npc1	9.78984	11.257	10.3649	10.6246	14.6676	-
Nr3c1	4.0468	3.99881	5.79027	5.16109	4.47188	-
Nrcam	0.14593	0.415154	0.312705	0.606976	4.3264	YES
Nrep	2.42689	3.64396	2.61642	3.12059	9.43032	-
Nrsn1	0.509435	1.32324	1.04221	1.01941	0.737883	-
Ntn1	2.46148	17.6136	11.2698	3.66051	4.13858	-
Ntrk2	0.573662	0.628779	1.34438	2.47033	2.57151	-
Nup133	59.2539	50.314	49.4019	41.0747	31.858	YES
Olig2	7.95284	2.13609	2.74175	2.08236	0.34288	-
Opa1	21.3826	21.9524	23.5525	20.2858	17.7903	YES
Orc3	18.0364	16.0453	16.6638	16.3581	14.732	-
Ormdl3	10.2601	11.6336	12.4647	11.6773	12.4981	-
Otx2	21.1189	1.47751	1.50463	0.914714	0.105581	-
Pafah1b1	58.5802	64.2221	63.5319	60.2891	62.9137	-
Pak4	39.7458	42.0421	37.0884	28.7868	26.9222	YES
Pbx1	1.93712	2.97401	4.0826	6.83731	19.7376	YES
Pbx3	5.0477	4.39011	6.43288	9.05652	10.5283	-
Pcsk9	4.70686	9.81578	12.8183	12.3521	22.4073	-
Pdss2	7.31755	7.92868	8.96655	8.64509	7.09516	-
Pex7	13.5334	14.8971	16.3152	16.6081	14.04	-
Pitx2	7.06156	4.16367	3.84257	9.37966	12.2578	-
Pla2g10	22.8641	9.68692	9.49639	6.54725	1.09158	-
Plppr1	0.00380769	0.157166	0.20755	0.619241	1.34702	-
Plxna2	0.215484	0.328471	0.373505	0.827318	5.35798	YES
Plxnd1	0.387822	0.325663	0.296512	0.428435	1.04588	YES
Pomgnt2	2.73543	6.48773	6.37502	7.47075	8.23948	-
Pou4f1	0.377358	0.514681	0.664282	0.842586	1.32076	-
Ppp1cc	107.015	112.607	116.234	112.855	101.253	YES
Ppp3ca	2.75723	4.47309	5.29704	4.66461	6.03561	-
Ppp3r1	35.9708	39.3192	39.7169	41.3113	40.6132	-
Prkci	47.388	54.2638	64.7428	64.4959	52.18	YES
Prkd1	0.868497	1.106	1.14208	1.83034	4.96705	YES
Prkdc	4.756	4.35176	5.32848	4.49088	4.27164	-
Prmt3	63.1197	62.49	57.8799	52.8677	30.8225	-
Prps1	69.3742	75.5784	75.9449	74.2725	48.5118	-
Prtg	4.7367	11.7256	18.9839	32.3444	88.9748	YES
Psmg1	84.7808	82.0702	79.5591	76.917	48.5909	-
Ptn	0.404007	0.941274	0.791692	1.48292	6.642	YES
Ptprf	49.5271	39.7856	33.883	33.618	33.8997	-
Ptprj	0.706471	1.84999	1.76001	1.34103	2.47209	-
Rab29	2.35735	2.85992	2.8158	1.96656	3.20244	-
Rapgef2	5.07693	5.45678	6.43277	5.26813	7.43114	-
Raph1	2.88313	2.50528	2.57349	2.34112	1.92175	-
Rara	15.3024	53.4579	33.8456	42.3234	26.3661	YES
Rb1	1.95123	2.3039	2.26942	3.18552	5.57163	YES
Rbbp4	120.84	113.774	106.083	103.228	83.4088	-
Rbfox2	16.8684	19.6367	17.4926	16.6253	17.5324	YES
Rere	2.37974	1.72172	1.85874	2.29289	3.36845	YES
Rest	170.813	132	122.654	85.3216	31.2388	-
Rfng	3.77388	8.37478	6.59947	6.33184	4.75336	-
Rnd2	8.60727	19.9379	18.4328	19.496	29.7527	-
Rnf220	66.289	69.8016	68.7133	68.0003	58.4288	YES
Rnf7	89.4944	94.5151	93.9577	84.918	79.5412	-
Ror1	0.340679	1.03691	1.2761	0.903094	0.958691	YES
Ror2	6.63185	6.79259	7.28991	7.87894	13.1175	-
Rras2	42.2368	55.9168	63.6515	52.0299	40.5684	-
Rtn3	19.6685	20.9751	18.2713	24.9927	37.0967	YES
Rufy3	4.25531	6.21621	6.55132	6.75777	9.00096	YES
Ryk	33.8073	27.6235	28.2739	31.0087	33.9759	-
Sall4	77.1026	75.6022	49.8783	44.6512	39.0735	-
Sclt1	7.59863	5.7032	7.6207	9.30666	8.12214	YES
Sec24b	4.57885	3.27761	3.24221	3.81627	4.09309	-
Selenop	6.09512	8.48886	9.74222	15.6837	16.3023	-
Sema3b	0.797443	0.816362	0.553746	0.80023	1.59035	-
Sema4b	24.144	29.4008	19.3363	13.0295	9.2798	YES
Sema5b	0.443318	2.10181	2.2476	2.28575	2.11805	-
Sema6a	0.986422	1.56809	1.50017	1.1069	0.594305	YES
Sept2	116.783	107.994	114.869	98.6201	108.316	YES
Sept4	0.207551	0.105486	0.122012	0.125119	1.19915	-
Serinc5	1.90167	2.50157	2.45989	1.73565	2.67115	-
Setx	59.6903	44.9731	43.2869	29.0255	25.9339	YES
Sfrp1	19.8649	11.6981	7.6209	6.94134	15.4226	-
Sh3gl2	0.63812	1.8277	1.24078	1.1982	1.02786	-
Shroom3	4.54702	5.33746	5.71314	8.11967	10.0573	YES
Shroom4	1.95069	2.28571	2.2885	2.01253	2.68717	-
Shtn1	0.711031	0.677162	0.570844	0.731288	2.18624	-
Six1	20.2021	6.18085	7.95231	9.8299	5.97944	-
Six4	26.0962	16.2814	16.4136	15.067	9.78151	YES
Ski	23.902	40.0691	36.4993	49.2718	81.655	YES
Slc1a3	3.93703	3.52049	5.10968	4.97886	2.67241	-
Slc4a7	11.9129	13.2118	15.0451	14.9987	13.6689	-
Slc9a6	1.59679	1.52694	1.86689	2.26693	3.81622	-
Slit2	0.263636	0.466188	0.679438	1.58143	2.03382	YES
Smarca1	8.69417	6.31903	5.17321	5.0563	7.80936	-
Smarcc1	54.0105	63.0733	56.365	59.7898	54.2755	YES
Smo	10.5102	10.2033	10.4538	13.9887	24.5691	YES
Socs7	5.05799	6.3397	6.38635	6.22168	6.86646	YES
Sod2	42.127	44.7653	40.3115	31.6258	20.4804	YES
Sos1	4.41668	4.4286	4.16479	4.17909	4.43958	-
Sox1	1.59319	2.48982	3.16118	10.6459	24.5544	YES
Sox2	52.227	168.132	148.877	116.129	95.8611	-
Sox3	4.50893	6.14975	5.61591	11.3849	15.3244	-
Spint1	24.0569	19.7889	20.309	22.0228	22.6698	-
Src	11.4113	17.1634	11.7055	10.0604	11.172	YES
Srgap2	3.39584	3.4212	3.14111	3.41434	4.22594	-
St14	12.1279	9.56731	8.71182	7.59553	5.56945	-
Stk3	10.9882	10.4735	12.1801	12.3285	13.982	YES
Stx3	23.064	26.8828	21.4424	15.617	13.4061	-
Stxbp1	1.46778	1.93094	2.21229	2.56003	4.60849	YES
Stxbp3	6.53712	7.20671	8.09182	7.40572	8.24552	-
Sufu	2.75208	3.10839	2.74775	3.92267	4.7557	-
Sulf2	27.1413	30.333	23.0583	19.4527	19.2158	YES
Suz12	62.7982	61.6672	67.0321	55.2058	42.9393	YES
Synj1	1.12742	1.06222	1.18568	1.34167	2.18354	-
Synj2	0.645083	1.98321	1.6025	1.13667	1.03363	-
Tal2	0.688678	10.2805	5.10213	3.67644	1.03672	YES
Taok3	2.96988	3.26189	2.55568	2.02822	1.58501	YES
Tbc1d23	10.7375	11.223	11.997	10.0325	9.5708	YES
Tbce	24.0833	22.8941	25.483	24.4368	20.5551	-
Tbx3	3.01935	3.687	3.03542	1.9397	0.925275	YES
Tcf7	7.62735	12.2001	10.6865	9.46648	7.17628	-
Tdp2	48.0527	46.1867	43.5345	40.777	38.1348	-
Tgfbr1	9.09339	9.8767	11.9562	11.062	19.2157	YES
Tgif2	24.0696	27.6284	27.5662	23.4924	18.4845	-
Tgm3	1.01972	1.18175	0.555988	0.109393	0.0162613	YES
Thbs4	0.156576	0.301065	0.175891	0.629224	2.14662	-
Thy1	2.00626	2.86703	1.1509	0.776588	0.98653	YES
Tmem41b	11.823	13.6384	11.7425	9.73567	9.77568	-
Tnc	5.03981	3.13914	2.12193	2.04315	1.40279	YES
Tnfrsf21	4.62604	3.24704	2.96527	3.88258	10.8607	YES
Traf3ip1	5.52926	7.58722	6.71089	6.55162	5.8954	-
Trak1	4.63897	8.25937	5.60478	4.21721	3.84044	-
Trappc9	5.70555	4.68812	4.61272	4.67345	4.63062	YES
Trim71	81.4224	82.7504	78.6494	67.354	50.0912	-
Trip11	3.81217	3.34493	4.28786	4.31788	6.4419	-
Trp53	99.5075	101.621	67.367	104.167	53.2063	YES
Tsku	3.36661	3.31628	2.64586	2.6523	4.70013	-
Ttc8	3.59134	3.12642	3.85548	5.04344	6.65732	YES
Ttf1	9.97163	10.4703	10.0292	7.44383	7.76257	YES
Tubb2a	11.299	8.24064	8.77263	8.99117	17.1218	-
Tug1	21.7203	24.4463	26.4352	24.8186	25.0955	-
Tulp1	0.583973	1.37474	1.08662	1.28641	1.77759	-
Ufc1	77.1503	72.2941	75.1805	69.4277	68.6732	-
Ufm1	9.90678	11.8209	11.9848	10.7347	10.783	-
Ugcg	14.1165	13.9249	15.9631	16.6995	20.0476	YES
Ugdh	14.5415	17.9854	17.3498	17.8366	26.3532	-
Ugt8a	2.51021	3.26107	4.17983	4.31318	3.03651	-
Ulk1	8.32969	6.28023	3.85472	3.35936	2.86303	YES
Unc13b	3.00539	2.54348	2.61041	3.77907	7.36575	YES
Usp9x	49.7603	55.292	59.8104	39.6762	32.1807	-
Vash2	3.92807	4.60687	5.53256	5.8929	9.19771	-
Vegfa	7.04155	7.75699	13.2597	14.0402	16.7582	-
Vegfc	2.64253	4.28449	4.22586	2.83177	1.23955	YES
Vim	43.0985	73.3363	51.1793	43.1051	67.6662	YES
Vps13b	5.17444	4.34313	5.50448	5.4839	6.77347	-
Vps54	19.7964	20.8136	21.8201	17.5677	20.3345	-
Wasf3	9.9498	12.1498	12.8001	12.8081	12.7395	-
Wdpcp	0.732937	0.6261	0.71781	0.886567	1.67157	-
Wdr19	2.87922	2.17776	2.56118	2.45955	2.41816	YES
Wdr37	6.81667	7.83772	7.59264	7.80795	8.04606	YES
Wdr47	3.72783	5.73125	5.4983	5.46275	4.59885	-
Wdr5	78.9353	79.804	68.0084	60.7668	48.3431	YES
Wdr89	13.1232	15.7963	13.2493	10.6977	6.5214	-
Wls	2.03311	2.00639	2.33098	4.21121	20.9411	YES
Wnt5b	0.373105	0.335893	0.547625	0.705799	2.75713	-
Wnt8a	0.584674	8.86796	8.84797	8.06606	2.25363	YES
Xrcc5	105.237	95.5109	89.2299	75.5738	51.3786	-
Ywhaz	101.848	98.0653	85.0594	86.1436	92.7027	YES
Zbtb16	0.0420156	0.0402142	0.045053	0.0886438	2.79352	YES
Zbtb18	3.65216	4.27772	5.8863	6.79832	6.99795	YES
Zbtb45	16.5468	11.8204	10.8621	10.0798	7.68338	-
Zc3h12a	2.00696	3.08392	1.61997	0.525242	0.504502	-
Zdhhc12	31.0411	31.4592	26.7505	21.7062	16.0203	YES
Zdhhc17	5.60004	4.90342	6.08482	5.78395	6.13714	-
Zeb1	1.65302	2.44849	3.14821	3.47233	4.69597	-
Zfhx3	0.952411	1.91015	2.42469	3.14292	4.31647	YES
Zfp423	11.9728	13.6741	16.7182	16.931	11.2076	YES
Zic5	2.66894	9.02925	8.417	8.67144	5.05615	-
Zswim6	2.07598	18.4301	17.7062	12.3593	6.33867	YES

## Sheet: Fig.3F
FPKM values of SONAE-bound genes associated with the GO-term Nervous System Development during RA-induced differentiation (Fig. 3F)
Genes with all FPKM values lower than 1 are excluded
Cluster	gene	ES_FPKM	RA_3h_FPKM	RA_6h_FPKM	RA_12h_FPKM	RA_24h_FPKM	Bound by NPC enhancers	Bound by Pax6 in NPCs (Wen, 2023)
1	Adcy1	1.54604	2.07828	1.85454	2.31445	4.36603	-	-
1	Adgrv1	0.757432	0.972922	1.36689	2.01837	3.01442	-	YES
1	Ahi1	3.51954	3.18753	3.99227	5.85099	8.22227	-	YES
1	Aldh1a7	0.104305	0.0811141	0.20505	0.342316	1.14492	-	-
1	Amigo2	1.16419	1.33791	1.64126	1.41813	2.0696	YES	YES
1	Auts2	1.13007	1.15828	1.13234	1.54209	1.99303	YES	YES
1	B3gnt5	5.71909	5.65949	5.83919	6.46479	10.5717	-	YES
1	Bmp7	0.706468	0.654932	0.551066	1.17689	3.10311	-	YES
1	Cdh2	1.57058	2.94863	2.46328	3.55435	11.368	YES	YES
1	Celsr2	0.811084	0.868958	0.914205	1.24204	1.99057	-	YES
1	Cxcr4	0.410626	0.95657	0.557783	0.771147	2.61613	-	YES
1	Dclk2	3.50266	2.85312	2.2303	3.51612	4.26636	-	YES
1	Dock7	6.18227	5.29765	5.68585	6.74348	9.55626	-	YES
1	Dok5	0.113428	0.268083	0.331984	0.546568	1.52703	YES	YES
1	Dync2h1	1.42404	1.28148	1.72323	1.51501	1.89833	-	YES
1	Ednrb	0.00715235	0.0374555	0.0990885	0.264601	5.61641	YES	YES
1	Egfr	0.871403	0.801121	0.792888	0.733836	1.18736	YES	YES
1	Fgf13	0.602124	0.42129	0.430427	0.765178	1.33191	-	-
1	Flrt3	1.14101	2.32113	2.47636	2.95186	11.7046	YES	YES
1	Fyn	7.35293	6.82841	7.24013	9.28566	12.9148	YES	YES
1	Fzd4	0.5792	1.5173	2.03551	2.75767	5.26295	YES	YES
1	Galc	1.14192	1.2195	1.12745	1.51727	2.53626	YES	YES
1	Gap43	7.39898	7.29121	7.2314	8.48846	17.3207	YES	YES
1	Gfra1	0.206119	0.808452	1.53696	2.50294	4.17422	-	YES
1	Gpm6a	0.695458	0.346688	0.68618	1.91348	2.61278	YES	YES
1	Hdac9	0.267204	0.381361	0.325731	0.472149	1.26093	YES	YES
1	Hhip	0.0662734	1.57589	2.65787	3.26669	6.52491	YES	YES
1	Hs6st1	19.4665	20.9443	16.5207	16.4557	22.6097	YES	YES
1	Igf1r	2.40376	1.50876	1.51425	2.14673	3.35191	YES	YES
1	Igf2bp3	34.5706	33.8827	31.8839	32.0877	47.2314	YES	YES
1	Irx3	0.640304	2.15592	3.14859	3.61802	12.0173	YES	YES
1	Itgb1	96.8049	68.8369	69.2803	81.7001	108.88	YES	YES
1	Kif14	7.31344	7.38558	7.68342	7.54967	7.53073	-	YES
1	Lamc1	31.4324	27.7053	28.45	27.8875	30.7989	YES	YES
1	Large1	6.76659	5.33553	5.37197	5.79046	7.2646	YES	YES
1	Lrig1	3.11245	3.68378	3.46163	5.51264	18.3719	-	YES
1	Mark1	2.50718	2.83255	3.16006	3.67978	5.28172	-	YES
1	Mbp	0.855584	1.68238	1.57073	1.40009	2.72116	-	YES
1	Megf9	0.491206	0.650649	0.894584	1.18439	2.17874	YES	YES
1	Meis1	0.216471	0.841503	1.58838	3.60827	18.5602	YES	YES
1	Meis2	0.188462	5.72839	11.1009	18.5552	30.7418	YES	YES
1	Myo7a	1.11428	0.915388	0.87086	0.962412	1.36352	-	-
1	Nab1	2.09462	2.19024	1.81133	1.97003	3.68192	-	-
1	Ncam1	1.0594	1.90432	1.25258	0.798963	3.31177	YES	YES
1	Nova1	0.405179	0.369078	0.517489	0.649405	1.15328	YES	YES
1	Nr2f1	0.0185151	0.0775313	0.16012	0.341317	5.22604	YES	YES
1	Ophn1	0.388786	0.588458	0.770325	1.04718	1.60113	-	YES
1	P2ry1	0.143114	0.343849	0.641894	0.564136	0.921645	YES	YES
1	Pak3	0.297263	0.379999	0.57012	0.752649	2.07178	-	YES
1	Pard3	20.7965	15.6023	18.2752	21.755	25.4918	YES	YES
1	Pax6	1.02017	5.49062	7.89717	9.38949	19.4315	YES	YES
1	Pex2	6.23082	7.61223	8.82085	10.5899	14.9334	YES	YES
1	Plcb1	0.142923	0.437141	0.682491	0.893073	1.20784	YES	YES
1	Plxnc1	0.205362	0.341178	0.288887	0.448641	1.09044	-	YES
1	Pmp22	0.555994	1.05654	1.11278	2.6289	6.70572	YES	YES
1	Ppp1r9a	5.373	2.78153	3.23521	4.01763	5.55641	YES	YES
1	Prex2	1.67944	1.54535	2.1978	3.42726	4.74224	-	-
1	Prickle2	0.117419	0.163794	0.143612	0.341732	1.37525	YES	YES
1	Ptch1	14.0149	15.2833	18.2893	19.1249	28.8904	YES	YES
1	Ptprz1	0.103824	0.625735	0.898822	0.941884	2.8184	YES	YES
1	Rarb	0.202621	6.25325	4.0349	8.38421	15.2117	YES	YES
1	Rfx4	0.189064	1.26904	0.877165	1.03871	2.20015	-	YES
1	Rnf165	0.34732	1.06525	0.729429	1.04361	1.62283	-	YES
1	Rtn4	68.3016	55.1576	47.3461	50.7626	70.3726	-	YES
1	Sall3	0.137256	0.744561	0.711734	0.855577	2.23058	-	YES
1	Serpine2	4.9979	5.92948	4.17326	5.3617	9.25382	-	-
1	Slc2a1	56.8748	257.999	294.864	412.061	753.183	YES	YES
1	Slitrk5	0.360571	0.39039	0.910677	1.76822	2.15324	YES	YES
1	Smad1	10.2519	11.0432	10.077	11.4513	12.7739	YES	YES
1	Sox11	6.07999	7.16515	8.13806	9.31574	13.0548	YES	YES
1	Strn	7.94716	8.0701	9.49777	8.12657	10.3662	-	YES
1	Taok1	15.7986	16.0396	19.2316	15.4357	17.9315	YES	YES
1	Tcf12	9.49109	9.17998	10.2489	12.8195	16.3398	YES	YES
1	Tcf4	3.19341	3.87105	4.1837	5.69155	6.81049	-	YES
1	Tead2	79.3993	95.9762	91.2203	90.5277	110.739	-	YES
1	Tec	0.561508	0.929078	0.83143	0.812104	1.25591	YES	YES
1	Tenm3	6.16477	3.99481	4.88306	6.94941	10.4377	YES	YES
1	Tenm4	2.47742	1.86974	2.19596	2.21519	3.71894	YES	YES
1	Tlr2	0.79274	0.535749	0.672508	0.899768	1.29345	-	YES
1	Tmem106b	4.47965	4.32183	4.63219	4.19262	6.75643	YES	YES
1	Tmem132e	0.0454231	0.384294	0.249333	0.744417	4.11801	YES	YES
1	Top2b	22.8918	19.1376	24.9707	31.2003	41.2768	-	YES
1	Trim32	7.19467	6.11942	7.36871	8.18852	8.7873	YES	YES
1	Tspan2	1.31109	1.61687	2.1779	2.44994	4.07389	-	-
1	Twist1	1.72246	1.76637	2.74848	3.31418	4.23339	YES	-
1	Tyro3	14.3611	16.8874	13.1806	14.9926	21.9636	YES	YES
1	Vcan	2.22745	4.64978	4.93066	4.53962	9.39332	-	YES
1	Vps13a	4.60889	4.0642	4.80175	4.45537	4.79628	-	YES
1	Zeb2	0.418459	0.596207	1.04282	2.13737	5.18059	YES	YES
1	Zfp36l1	6.78302	5.69877	4.20378	4.76855	8.7847	YES	YES
1	Zfp521	0.416857	0.286283	0.378737	0.884392	2.76954	YES	YES
1	Zhx2	0.298018	0.255659	0.278008	0.636239	1.91962	-	YES
1	Zmiz1	0.800338	1.59451	1.02745	1.84731	3.07281	YES	YES
2	Ankle2	25.631	30.9375	31.3765	22.2872	19.9786	YES	YES
2	Arl6	19.4956	19.9391	21.0716	20.8264	13.7439	YES	YES
2	Atg16l1	23.1795	27.1915	25.9868	20.4618	12.2834	-	YES
2	Ccnd1	49.5396	56.9636	43.8392	40.9616	26.3371	YES	YES
2	Chac1	22.3079	28.5887	48.7707	39.694	7.86325	-	YES
2	Cldn5	1.01162	2.80489	2.6486	1.23611	0.494933	-	YES
2	Cobl	5.91187	9.19289	7.13041	3.54158	1.57561	-	YES
2	Dact1	1.06346	6.33841	4.7274	3.17622	2.35835	YES	YES
2	Dhfr	24.0673	24.2782	24.625	22.4163	17.8009	-	YES
2	Dmd	18.9759	20.5035	20.84	16.6725	16.5442	-	YES
2	Ect2	72.6898	68.7807	76.4108	69.1078	56.1574	YES	YES
2	Edn2	0.117575	3.27051	1.11191	0.430655	0.221243	-	YES
2	Efhd1	0.268681	3.16449	2.48657	1.61754	0.59948	-	-
2	Enah	30.9257	48.3877	40.6254	25.6458	20.2464	-	YES
2	Fnbp1	8.55175	10.4618	9.16702	8.07188	7.00193	YES	YES
2	Hdac2	102.359	114.334	108.443	99.4443	89.9166	YES	-
2	Id4	0.578158	1.55635	1.35712	0.470317	0.6008	YES	YES
2	Igf2bp2	8.37648	20.3565	16.1454	13.3158	12.7584	-	YES
2	Ipmk	18.8691	23.1929	21.4255	16.5362	13.763	-	YES
2	Itpk1	52.9345	112.243	90.5775	53.8305	16.7288	-	YES
2	Kif5b	61.4529	70.984	75.807	63.3084	55.9927	-	YES
2	Lrtm2	0.360354	5.21456	2.28436	1.62976	0.915314	YES	YES
2	Map1b	7.76294	22.5521	17.0758	13.2341	15.5356	-	YES
2	Mapk9	10.3888	11.058	11.3219	9.68362	8.57595	-	YES
2	Mbnl1	4.38685	4.43063	4.741	4.1737	4.05145	YES	YES
2	Mcf2	5.20608	8.6988	5.17328	2.19592	1.45265	-	-
2	Mthfd1l	48.8212	44.1672	49.0069	49.4835	37.0748	YES	YES
2	Nav2	2.87644	3.7512	2.48868	2.90347	1.73531	YES	YES
2	Neurod1	0.982154	1.92235	1.68854	1.21682	0.853821	-	YES
2	Nfib	0.747239	1.36921	1.5187	1.16315	0.854091	-	YES
2	Nrp2	0.946441	9.77711	6.83853	3.06636	1.32091	-	YES
2	Plpp3	6.66393	11.1259	5.35968	3.89877	2.43804	YES	YES
2	Pten	24.337	25.5927	28.1533	25.4362	19.4168	-	YES
2	Rbm45	35.7773	37.6389	35.9778	33.9004	28.1484	-	YES
2	Shroom2	5.85586	6.26234	6.49659	5.30115	5.70936	-	YES
2	Slc25a46	17.4412	20.0378	19.8382	19.419	16.018	-	YES
2	Sod1	595.595	695.397	638.976	672.699	552.053	YES	YES
2	Strap	108.219	120.854	119.224	109.773	81.0173	-	YES
2	Sun1	24.9705	27.9198	25.1004	21.3802	21.839	YES	YES
2	Tfap2c	21.381	32.3651	29.1094	24.274	14.4132	-	YES
2	Xrcc2	9.2764	12.1178	11.7888	10.0739	9.12187	-	YES
2	Zmynd8	31.5049	47.63	43.9133	40.4621	35.6367	-	YES
3	Alg10b	13.1215	15.0469	16.6191	15.3527	14.5984	-	YES
3	Anapc7	19.2626	20.6357	18.2366	19.3647	19.9465	-	YES
3	Aspm	16.4109	14.5549	19.3052	14.831	16.6275	-	YES
3	Bdnf	0.714561	0.336924	0.658162	1.02426	0.686079	YES	YES
3	Chrna7	1.77429	2.96288	3.0179	2.68589	3.80925	YES	YES
3	Cnr1	1.24667	2.10513	2.02515	2.03148	1.67506	-	YES
3	Cyp26a1	0.249332	200.755	226.93	244.041	310.858	YES	YES
3	Elavl4	1.14122	0.959105	1.42424	1.53085	1.18171	YES	YES
3	Epha4	4.78087	2.87416	4.16488	7.24935	3.57807	YES	YES
3	Epha7	0.90433	1.99936	6.25589	7.58838	4.03592	YES	YES
3	Foxp1	11.1685	32.6803	34.7963	33.9012	16.1643	YES	YES
3	Gabrb3	1.22016	1.75792	1.65524	1.5981	1.52554	-	YES
3	Gja1	41.9355	112.792	95.4131	117.634	134.344	YES	YES
3	Insm1	0.715752	1.97778	2.50749	4.04188	1.66349	-	YES
3	Lmo4	18.8369	26.1856	30.1662	33.1331	19.164	YES	YES
3	Msi2	22.7441	27.4752	36.7318	33.6741	33.2744	-	YES
3	Mtmr2	37.5174	40.3715	42.5225	41.8109	38.0501	YES	YES
3	Ndnf	0.0825708	0.211297	0.86354	1.24203	0.929377	-	YES
3	Olig3	0.0277338	0.454164	2.11889	3.67531	0.645819	-	YES
3	Pak1	11.1872	25.2164	27.258	35.4481	36.468	-	YES
3	Pgap1	2.84892	4.07268	4.53732	3.68403	4.62071	-	YES
3	Prickle1	2.12501	3.95201	4.99156	4.03818	4.55625	YES	YES
3	Ptprk	16.1449	19.7827	20.7014	19.232	17.3153	-	YES
3	Rab3gap1	11.8343	13.9752	14.7392	14.1386	13.9117	-	YES
3	Rock1	18.5151	20.9474	27.0132	24.9242	25.7066	YES	YES
3	Sema3e	1.80179	6.0736	10.261	9.87419	15.6716	YES	YES
3	Sox13	2.4503	17.2399	13.2278	14.1971	15.2255	YES	YES
3	Spire1	7.75217	9.86488	10.8213	11.9169	12.6609	-	YES
3	Sptbn1	29.5158	34.8446	41.2957	36.5705	37.2296	-	YES
3	Trio	2.92172	5.96109	6.69674	7.50262	8.03697	YES	YES
4	Adgrl2	6.01904	3.96521	4.49018	3.91586	4.49395	YES	YES
4	B3gnt2	21.3074	15.3826	14.6814	12.1567	6.86346	-	YES
4	Cd9	110.991	74.1123	46.8942	39.3511	48.1885	-	-
4	Ctnna1	185.143	152.217	140.843	126.862	134.103	YES	YES
4	Degs1	60.4201	40.6183	39.5813	37.6765	36.5671	YES	YES
4	Diaph1	16.9842	15.7614	11.4672	16.0111	13.5017	-	YES
4	Dlc1	50.7166	34.1204	28.0227	20.8518	8.65334	-	YES
4	Eed	110.897	93.1565	74.9239	57.9431	38.247	-	YES
4	Elf1	5.43858	4.55136	4.52992	3.48277	5.10676	-	YES
4	Etv1	7.55439	5.97857	5.86054	6.58828	2.72955	YES	YES
4	Etv6	5.49176	4.10533	3.14711	3.62212	3.38577	YES	YES
4	Ext1	18.9767	18.7607	19.1077	16.0785	19.08	YES	YES
4	Fancc	6.37607	5.48954	5.30271	6.47468	5.82575	YES	YES
4	Fn1	32.1892	32.2597	28.7598	27.4033	24.5339	-	YES
4	Fut9	2.56503	1.26283	1.61202	1.38946	1.42642	YES	YES
4	Fxr1	209.833	209.954	191.54	179.193	151.227	-	YES
4	Fzd5	16.7923	10.4979	10.2212	7.51296	3.90919	-	YES
4	Gli2	2.73549	2.52739	1.35862	1.12633	1.78815	YES	YES
4	Ift52	14.8292	12.0583	11.1479	10.873	11.2697	-	-
4	Ift57	6.82388	4.89849	4.97389	5.26003	4.65872	YES	YES
4	Immp2l	2.63511	1.98349	1.87481	1.99809	2.12677	YES	YES
4	Iqgap1	39.3472	40.6529	35.7911	27.6316	28.3229	YES	YES
4	Lef1	3.01705	2.35131	1.32024	1.78773	0.393099	-	YES
4	Lifr	14.917	10.0383	8.7227	4.51715	2.67225	-	YES
4	Mcph1	24.4079	20.0537	22.7496	21.4861	15.7501	YES	YES
4	Mtss1	18.7189	16.814	14.158	15.3827	6.73038	-	YES
4	Mycn	117.041	45.3238	23.6032	10.7345	7.06058	YES	YES
4	Nap1l1	410.217	386.461	334.895	358.464	346.148	-	YES
4	Ndrg1	1.89341	2.24157	0.699796	0.474936	0.853413	YES	YES
4	Ndufs4	47.3344	46.1602	44.116	42.1359	38.2885	-	YES
4	Notch3	5.26236	3.39987	2.41885	2.39386	4.62877	-	YES
4	Olig1	7.27112	3.05499	3.41375	3.28874	0.695287	YES	YES
4	Pfdn1	95.4435	85.7375	82.6953	76.6531	71.1161	-	YES
4	Prdm1	3.16213	1.78541	1.64274	1.56769	2.47021	YES	YES
4	Rbbp7	220.447	182.879	170.395	158.995	152.552	-	YES
4	Rbpj	23.1772	20.0279	15.4599	11.9664	9.35682	YES	YES
4	Robo1	2.57039	2.17225	2.08204	1.93511	1.87344	YES	YES
4	Rtn4ip1	5.60775	4.7861	4.55152	5.17887	4.5844	-	YES
4	Sall1	23.0086	14.8682	12.1475	10.9731	11.0009	YES	YES
4	Sgk1	167.444	85.5074	51.5609	22.659	4.84886	YES	YES
4	Sulf1	18.4687	17.7207	13.5891	16.7275	18.885	-	YES
4	Tacc2	9.71076	6.35213	4.62158	6.93003	8.37918	-	YES
4	Tbc1d32	2.53088	1.54831	1.86192	1.81779	1.30324	-	YES
4	Tet1	35.017	25.5887	24.2792	13.9574	4.8543	-	YES
4	Tgif1	88.9996	82.1779	63.2347	45.6089	26.8016	-	YES
4	Tiam1	6.81405	6.77157	5.38156	5.01653	4.87896	-	YES
4	Zic3	25.7983	18.5491	17.6156	16.4371	6.52994	YES	YES

## Sheet: Fig.3C;S3E
Fold changes (FC) of FPKM values and adjusted p-values (DESeq2) for genes in clusters 1-4 in RA-differentiated WT and SOX2 KO cells (Fig. 3G; Fig. S3E).
WT = RA; KO = RA/dTAG13
Cluster 1, 24h					Cluster 2, 3h					Cluster 2, 6h					Cluster 3, 12h					Cluster 4, 3h					Cluster 4, 12h
gene	FC(WT/KO)	padj	stat. sign.		gene	FC(WT/KO)	padj	stat. sign.		gene	FC(WT/KO)	padj	stat. sign.		gene	FC(WT/KO)	padj	stat. sign.		gene	FC(WT/KO)	padj	stat. sign.		gene	FC(WT/KO)	padj	stat. sign.
Sall3	6.61601	1.06535e-44	yes		Edn2	79.6722	5.22627e-18	yes		Edn2	14.6386	1.4093e-08	yes		Olig3	7.6167	4.3123e-28	yes		Mycn	4.65465	2.23303e-201	yes		Lef1	3.46236	1.69511e-12	yes
Rnf165	5.3008	5.33353e-27	yes		Nrp2	9.39357	3.25854e-222	yes		Efhd1	8.09404	1.55986e-18	yes		Ndnf	5.36412	4.29464e-19	yes		Olig1	3.8108	3.34118e-14	yes		Mycn	3.26957	2.91267e-51	yes
Pax6	4.75315	3.24377e-147	yes		Efhd1	7.80885	5.99403e-22	yes		Nrp2	7.18116	4.93477e-158	yes		Sema3e	4.92754	4.17373e-155	yes		Fut9	3.69933	2.39937e-25	yes		Zic3	2.89811	5.4481e-86	yes
Slc2a1	4.00776	0	no		Neurod1	3.80412	7.44874e-11	yes		Mcf2	5.113	3.61501e-68	yes		Insm1	3.11443	6.42488e-17	yes		Lifr	3.56692	1.52443e-125	yes		Olig1	2.53594	5.58002e-08	yes
Plcb1	3.21683	7.16733e-12	yes		Mcf2	3.58776	8.26578e-75	yes		Lrtm2	4.48774	4.89588e-22	yes		Epha4	2.72089	1.85414e-57	yes		Zic3	2.99934	4.14351e-78	yes		Prdm1	1.94476	4.27197e-06	yes
Ptprz1	3.15608	5.25783e-30	yes		Lrtm2	3.58013	9.16495e-35	yes		Cobl	3.96833	3.58268e-88	yes		Sox13	2.53375	6.87595e-60	yes		Lef1	2.96423	9.85142e-09	yes		Fut9	1.83662	2.90929e-11	yes
Cdh2	3.10315	5.96452e-81	yes		Igf2bp2	3.3179	1.88508e-113	yes		Neurod1	3.38589	3.32753e-07	yes		Foxp1	2.50988	1.48565e-189	yes		Tgif1	2.49693	6.60956e-87	yes		Fn1	1.74025	5.5426e-74	yes
Rfx4	2.75513	8.32734e-10	yes		Map1b	2.91169	5.54539e-203	yes		Itpk1	3.33882	4.99826e-301	yes		Bdnf	2.36305	2.00204e-06	yes		Fzd5	2.37059	1.80944e-51	yes		Fzd5	1.73891	2.10303e-24	yes
Sox11	2.73151	6.20108e-101	yes		Cobl	2.83428	2.35519e-66	yes		Igf2bp2	3.16159	5.25877e-98	yes		Gja1	2.24201	6.12702e-142	yes		Ext1	2.14003	6.00927e-40	yes		Tet1	1.71696	5.06226e-64	yes
Vcan	2.56016	2.94439e-78	yes		Enah	2.58262	5.07223e-231	yes		Map1b	2.89692	2.16147e-196	yes		Gabrb3	2.11042	1.68095e-08	yes		Sgk1	2.0027	1.67941e-81	yes		Lifr	1.69823	2.87383e-13	yes
Tmem132e	2.39899	2.41924e-17	yes		Id4	2.44595	0.00447486	yes		Cldn5	2.55851	2.39573e-05	yes		Pak1	1.75118	1.46654e-45	yes		Prdm1	1.96506	3.17996e-07	yes		Sgk1	1.64455	1.72955e-20	yes
Hhip	2.37329	1.39982e-48	yes		Cldn5	2.39781	0.000827543	yes		Dact1	2.21611	2.72545e-15	yes		Chrna7	1.5921	0.00345012	yes		Mtss1	1.64774	1.69081e-21	yes		Tgif1	1.57047	3.83689e-17	yes
Plxnc1	2.34844	5.47626e-08	yes		Itpk1	2.34584	1.032e-147	yes		Nav2	2.16818	4.99809e-27	yes		Elavl4	1.51446	0.000629305	yes		B3gnt2	1.56377	3.94705e-13	yes		B3gnt2	1.53515	5.06953e-10	yes
Fgf13	2.29725	0.00677561	no		Ccnd1	1.95392	2.14201e-78	yes		Enah	2.12764	2.85977e-163	yes		Ptprk	1.50485	9.49534e-25	yes		Fn1	1.41959	9.25268e-30	yes		Diaph1	1.43322	4.26029e-16	yes
Slitrk5	2.27129	3.9533e-08	yes		Nav2	1.83083	3.48075e-20	yes		Id4	2.11319	0.000526079	yes		Spire1	1.41875	1.16285e-13	yes		Sulf1	1.41204	1.39039e-12	yes		Mtss1	1.34603	1.43044e-09	yes
Adgrv1	2.24999	1.32885e-41	yes		Sun1	1.58994	1.29162e-30	yes		Tfap2c	2.0466	2.4326e-55	yes		Epha7	1.41721	8.54915e-09	yes		Sall1	1.40951	1.32027e-12	yes		Ext1	1.2832	5.6874e-06	yes
Aldh1a7	2.19656	0.0122494	no		Pten	1.52099	2.10386e-38	yes		Ccnd1	1.91509	6.80189e-64	yes		Pgap1	1.4151	2.34082e-08	yes		Tet1	1.40615	6.29112e-23	yes		Etv1	1.2408	0.002323	no
Cxcr4	2.11166	0.00499689	yes		Ankle2	1.51984	6.88289e-30	yes		Ankle2	1.53979	3.80684e-32	yes		Lmo4	1.23786	0.000320944	no		Diaph1	1.26799	8.39367e-07	yes		Fxr1	1.21588	3.79216e-06	no
Nr2f1	1.9952	1.44225e-06	yes		Plpp3	1.40912	2.07449e-05	yes		Pten	1.52958	2.18477e-41	yes		Trio	1.21228	9.06531e-05	no		Fxr1	1.26652	5.58981e-08	yes		Nap1l1	1.1965	5.15205e-12	no
Flrt3	1.97409	6.78664e-24	yes		Dact1	1.37959	0.000242655	yes		Plpp3	1.4745	4.69439e-05	yes		Cyp26a1	1.187	5.24324e-07	no		Eed	1.18923	2.77816e-06	no		Rbpj	1.18476	0.0162409	no
Meis1	1.94027	4.08262e-26	yes		Hdac2	1.37679	2.49349e-20	yes		Chac1	1.4023	2.01268e-13	yes		Msi2	1.12147	0.00184441	no		Ndufs4	1.1675	0.00755389	no		Fancc	1.16914	0.093687	no
Nova1	1.90735	4.59242e-05	yes		Sod1	1.32771	1.58911e-23	yes		Hdac2	1.38438	8.29998e-24	yes		Mtmr2	1.10453	0.00924298	no		Etv6	1.16617	0.0688949	no		Immp2l	1.16872	0.657081	no
Celsr2	1.85696	3.0428e-10	yes		Dmd	1.32089	3.42634e-09	yes		Dmd	1.3836	2.18827e-09	yes		Rock1	1.09679	0.0355256	no		Gli2	1.15022	0.280865	no		Eed	1.16743	6.71423e-05	no
Ptch1	1.85203	1.03754e-61	yes		Nfib	1.30893	0.0448251	no		Nfib	1.34233	0.00711912	no		Anapc7	1.02316	0.665649	no		Immp2l	1.14183	0.834542	no		Sall1	1.14049	0.0294289	no
Gpm6a	1.78189	0.000711129	yes		Ipmk	1.28608	1.44177e-09	yes		Sun1	1.33025	2.58629e-12	yes		Alg10b	0.979395	0.998028	no		Etv1	1.10929	0.248298	no		Ndufs4	1.12813	0.0898598	no
Tenm4	1.77685	1.95911e-19	yes		Tfap2c	1.22349	1.34389e-05	no		Sod1	1.29204	1.35602e-22	yes		Rab3gap1	0.962681	0.563499	no		Degs1	1.08491	0.134099	no		Mcph1	1.1218	0.0105902	no
Irx3	1.7448	8.36681e-08	yes		Shroom2	1.21591	0.248572	no		Mthfd1l	1.2747	7.68034e-12	yes		Sptbn1	0.958716	0.162805	no		Tiam1	1.05815	0.299379	no		Rtn4ip1	1.07247	0.546748	no
Zfp36l1	1.71391	8.23655e-09	yes		Xrcc2	1.20348	0.0124237	no		Ipmk	1.23353	5.73936e-07	no		Aspm	0.93803	0.115044	no		Mcph1	1.02911	0.742593	no		Gli2	1.05616	0.642792	no
Zmiz1	1.70254	1.79986e-09	yes		Mthfd1l	1.20291	2.74693e-05	no		Shroom2	1.23191	0.0696345	no		Cnr1	0.776361	0.00685568	no		Rbpj	1.01839	0.955585	no		Pfdn1	1.01301	0.827291	no
Ednrb	1.69898	1.01869e-07	yes		Fnbp1	1.17506	0.00768534	no		Fnbp1	1.22229	0.0145426	no		Prickle1	0.734885	7.16966e-05	yes		Fancc	1.01797	0.957695	no		Ift52	0.993576	0.968933	no
Gfra1	1.67729	2.01041e-07	yes		Strap	1.17251	2.12121e-06	no		Strap	1.2184	4.49761e-08	no							Nap1l1	1.01751	0.959386	no		Degs1	0.979066	0.670182	no
P2ry1	1.64737	0.0518152	no		Zmynd8	1.16917	0.512171	no		Zmynd8	1.2109	0.1571	no							Pfdn1	1.00708	0.783899	no		Sulf1	0.943223	0.15788	no
Zeb2	1.6159	1.44964e-12	yes		Rbm45	1.16915	0.00906891	no		Xrcc2	1.19377	0.0166944	no							Ift52	1.00382	0.967197	no		Tiam1	0.938416	0.353094	no
Zfp521	1.58287	2.02513e-05	yes		Slc25a46	1.13819	0.00279062	no		Atg16l1	1.18956	0.000344899	no							Ift57	0.998648	0.973165	no		Ift57	0.937408	0.47018	no
Prickle2	1.55539	0.0024007	yes		Arl6	1.12708	0.138337	no		Arl6	1.12154	0.18424	no							Robo1	0.969997	0.790327	no		Adgrl2	0.930838	0.439085	no
Lrig1	1.47953	5.99958e-16	yes		Mapk9	1.11086	0.146684	no		Rbm45	1.11764	0.0694409	no							Cd9	0.935203	0.129207	no		Etv6	0.923909	0.377333	no
Auts2	1.47889	0.00357653	yes		Atg16l1	1.10798	0.0706985	no		Slc25a46	1.09503	0.0734196	no							Rtn4ip1	0.931552	0.523263	no		Dlc1	0.890292	0.00152458	no
Pak3	1.46235	0.000311904	yes		Mbnl1	1.1042	0.429686	no		Mbnl1	1.09135	0.473405	no							Iqgap1	0.900935	0.000346204	no		Rbbp7	0.889109	9.4873e-06	no
Meis2	1.45089	7.13617e-17	yes		Kif5b	1.08494	0.0468928	no		Kif5b	1.07975	0.025908	no							Tbc1d32	0.885113	0.429843	no		Tacc2	0.886455	0.127834	no
Mark1	1.44547	9.15204e-06	yes		Dhfr	1.00394	0.990427	no		Mapk9	1.04532	0.753556	no							Rbbp7	0.864513	1.63448e-07	no		Ctnna1	0.854952	4.4615e-10	no
Tcf4	1.40285	6.52073e-07	yes		Chac1	0.988749	0.89024	no		Ect2	1.035	0.732001	no							Tacc2	0.858631	0.12859	no		Notch3	0.838489	0.0463808	no
Twist1	1.3817	0.137247	no		Ect2	0.89159	0.000190661	no		Dhfr	1.02155	0.78459	no							Notch3	0.811063	0.00781978	no		Robo1	0.800489	0.0139716	no
Tyro3	1.34667	9.24323e-09	yes																	Adgrl2	0.741308	1.29573e-06	yes		Tbc1d32	0.750734	0.00264599	yes
Tenm3	1.34453	1.40368e-08	yes																	Ctnna1	0.73794	9.98714e-34	yes		Iqgap1	0.716294	2.56755e-29	yes
Dclk2	1.33287	0.0318449	no																	Dlc1	0.678987	5.49107e-39	yes		Cd9	0.696213	1.88608e-14	yes
Lamc1	1.32989	1.62954e-13	yes																	Elf1	0.662354	2.12291e-08	yes		Elf1	0.6265	2.07186e-09	yes
Hdac9	1.3056	0.107833	no																	Ndrg1	0.55073	2.57649e-07	yes		Ndrg1	0.218276	1.33272e-17	yes
Hs6st1	1.29563	4.46054e-06	yes
Ahi1	1.2866	0.00170862	yes
Fyn	1.28347	0.00372385	yes
Rarb	1.27866	0.000358489	yes
Prex2	1.24887	0.000380202	no
Igf2bp3	1.24815	3.91818e-07	no
Kif14	1.23658	0.00130356	no
Tspan2	1.23147	0.126086	no
Igf1r	1.23018	0.0186196	no
Vps13a	1.18145	0.0144603	no
Dock7	1.17603	0.0156517	no
Dok5	1.1541	0.699872	no
Megf9	1.14909	0.557753	no
Gap43	1.11618	0.405009	no
Pex2	1.09381	0.582741	no
Ppp1r9a	1.08165	0.783641	no
Pard3	1.07714	0.570503	no
Galc	1.06176	0.972964	no
Taok1	1.05692	0.779578	no
Adcy1	1.05372	0.925904	no
Amigo2	1.04424	0.869087	no
Zhx2	1.03781	0.951805	no
Itgb1	1.02578	0.881325	no
Serpine2	1.02085	0.79493	no
Smad1	1.01809	0.809431	no
Strn	1.01581	0.912362	no
Nab1	1.00431	0.852394	no
B3gnt5	0.977259	0.418732	no
Top2b	0.97573	0.152301	no
Egfr	0.972449	0.845272	no
Ncam1	0.964816	0.513815	no
Fzd4	0.959442	0.443522	no
Rtn4	0.948456	0.26373	no
Dync2h1	0.942487	0.555197	no
Tead2	0.920769	0.000160295	no
Trim32	0.91433	0.127975	no
Large1	0.891006	0.0409313	no
Myo7a	0.883006	0.202879	no
Ophn1	0.821004	0.524976	no
Tlr2	0.808113	0.35372	no
Tcf12	0.767905	2.14103e-13	yes
Tec	0.732647	0.0963078	no
Mbp	0.698547	3.3666e-05	yes
Tmem106b	0.669769	2.18404e-15	yes
Pmp22	0.61902	2.58879e-08	yes
Bmp7	0.412733	5.43768e-32	yes

## Sheet: Fig.S3G
FPKM values of 1009 SONAE-bound genes excluding genes associated with GO-term Nervous System Development during RA-induced differentiation) (Fig. S3G)
Genes with all FPKM values lower than 1 are excluded
Cluster	gene	ES_FPKM	RA_3h_FPKM	RA_6h_FPKM	RA_12h_FPKM	RA_24h_FPKM				Fold changes (FC) of FPKM values and adjusted p-values (DESeq2) for genes in cluster 2 in RA-differentiated WT and Sox2 KO cells (Fig. S3G).
1	1700019D03Rik	22.4314	24.2736	22.5613	20.4286	12.5886				WT = RA; KO = RA/dTAG13
1	1810013L24Rik	14.0784	15.5258	14.1574	14.042	12.1773
1	1810037I17Rik	67.5571	69.9303	62.9774	59.2201	47.6404				Cluster 2, 24h
1	2010111I01Rik	12.8274	10.6657	7.28065	4.95237	2.31473				gene	FC(WT/KO)	padj	stat. sign.
1	2410141K09Rik	15.8503	16.9562	14.1774	9.19723	4.22129				Sp8	5.82608	6.95855e-64	yes
1	2500002B13Rik	9.68643	10.3414	7.9134	5.04948	3.19412				1700011H14Rik	3.23835	5.94684e-08	yes
1	2700049A03Rik	10.27	9.11252	10.4327	9.92737	7.88401				Elavl2	2.91942	6.85901e-28	yes
1	6030458C11Rik	18.7855	20.2536	19.7694	15.6275	12.9717				Cyp1b1	2.82714	9.50947e-33	yes
1	AA414768	1.55347	2.17177	1.50318	1.08646	0.726762				Tmem229b	2.70381	5.41776e-65	yes
1	Aasdhppt	37.1696	33.438	33.0123	28.2953	16.5206				Bnip3	2.67862	1.44547e-101	yes
1	Abcb10	15.2327	14.3788	14.8779	11.3846	13.3272				Coch	2.60123	1.36131e-08	yes
1	Acad11	7.88105	7.16769	7.04616	6.11564	6.27577				Aard	2.56893	5.33402e-17	yes
1	Acer2	8.01707	8.46049	8.14652	10.0145	5.92718				Ackr4	2.52597	6.61075e-14	yes
1	Acp6	20.3284	38.6702	42.9488	35.9556	9.6322				Egln3	2.30346	4.33908e-12	yes
1	Adam19	15.1694	10.8025	7.60527	6.6319	2.68213				Fam98b	2.2294	6.62161e-15	yes
1	Adck1	9.05223	8.1303	7.9297	7.3346	7.50903				Tle1	2.17533	1.30426e-52	yes
1	Adk	102.421	132.516	119.974	107.595	78.6469				Chst7	2.16515	0.000182315	yes
1	Adrb3	3.90016	2.72245	1.85933	1.36961	1.32122				Tbc1d15	2.144	4.56128e-34	yes
1	Adss	101.326	92.0284	90.5431	79.0955	60.746				Zdbf2	2.11214	7.62327e-67	yes
1	Aebp2	17.4926	26.523	19.3719	14.7922	13.1407				Fam181b	2.10356	0.00205823	yes
1	Akap12	161.908	189.72	163.063	130.086	159.627				Tmem47	2.0224	1.53757e-35	yes
1	Akap2	7.81613	8.29779	6.80319	7.04701	5.30784				Cdca7l	2.0065	3.32719e-31	yes
1	Akap8	54.5917	62.2383	59.946	50.8654	41.344				Ccdc85a	1.99213	1.11163e-08	yes
1	Akr1b3	22.5646	15.4833	19.4308	16.6659	10.3178				Grb10	1.96183	6.05783e-150	yes
1	Akr1b8	9.51306	13.7702	10.8859	7.03974	4.73363				Uso1	1.84606	6.4247e-36	yes
1	Aldh1b1	11.431	2.40095	1.63476	1.14327	1.29973				Cdc73	1.8234	1.14705e-22	yes
1	Alg13	70.8396	68.2067	43.0556	43.4184	27.9275				Asns	1.80946	1.32347e-72	yes
1	Anapc10	16.8151	14.3824	14.9226	11.3597	9.60054				Eif5b	1.79035	1.85582e-38	yes
1	Apela	44.7953	43.5304	28.6984	13.6901	5.99917				Gcnt1	1.7795	1.57133e-13	yes
1	Api5	99.9274	105.432	108.325	98.3403	79.7217				Gnai1	1.76328	1.16793e-12	yes
1	Aqr	50.8266	43.1425	41.4428	39.1623	30.3098				Lrch2	1.75324	1.5927e-10	yes
1	Arc	6.97505	6.9273	5.33293	3.66051	1.91744				Rims2	1.75063	2.04435e-11	yes
1	Arhgap32	5.56388	5.20301	4.52356	4.88164	4.22623				Fam46a	1.73547	8.16495e-08	yes
1	Arhgef3	6.88798	9.11653	6.87372	5.78729	3.50859				Gng2	1.73366	6.66987e-09	yes
1	Arid5b	9.7218	6.32091	4.77938	3.82198	2.23724				Podxl	1.71368	1.66814e-08	yes
1	Arl14ep	26.3773	29.9444	39.9635	31.6736	16.7204				Tmod2	1.69467	2.3169e-14	yes
1	Arl15	17.9983	11.9662	10.3741	10.0596	7.61086				Ankrd6	1.62799	1.05223e-10	yes
1	Arl4a	14.2005	17.0106	13.3961	9.11027	8.60532				Epdr1	1.6277	0.000153362	yes
1	Arrdc3	42.6688	38.9124	43.2135	39.5627	29.6206				Wscd1	1.62684	0.000162139	yes
1	Ascc3	15.4453	13.7302	15.8079	14.3354	14.1191				Clip4	1.60183	0.046701	no
1	Asxl1	19.9629	21.4988	20.5081	20.4489	17.2577				Ptpn13	1.59176	2.57606e-16	yes
1	Atad1	48.8194	42.8373	48.6157	38.7216	24.4634				Satb1	1.58601	8.01014e-06	yes
1	Atf6	7.30717	5.97463	7.81931	6.39488	6.52109				Nkd2	1.54701	0.0028675	yes
1	Atg14	8.58807	11.0024	5.90116	5.42956	4.7333				6430573F11Rik	1.53962	0.0290722	no
1	Atic	181.352	192.512	193.227	155.955	77.4112				Elovl2	1.52502	4.19749e-05	yes
1	Atp10a	8.38412	5.3703	5.42289	5.0724	3.19377				Hunk	1.52061	6.47867e-07	yes
1	Atp10d	2.24768	2.7629	2.18202	1.92383	1.86518				Rsbn1l	1.51914	1.10067e-06	yes
1	Atp2a2	101.245	129.611	110.645	96.1875	83.4778				Dennd5b	1.49609	1.69559e-08	yes
1	Atp5j	135.056	136.045	121.554	129.565	129.557				Eif4e3	1.49303	0.00402306	yes
1	Atp5o	299.813	293.299	279.396	268.436	216.773				3632451O06Rik	1.47191	1.57918e-05	yes
1	B230354K17Rik	8.97113	6.60425	7.42563	6.87326	6.47464				Top1	1.45611	2.60895e-26	yes
1	B4galnt3	12.0024	8.50387	7.54344	6.00486	2.83112				Csn3	1.43844	7.03597e-10	yes
1	Bambi	3.0468	2.09379	2.30604	1.95881	1.36111				Atf7ip	1.43021	2.00562e-08	yes
1	Bard1	9.39454	11.1619	11.0497	8.15451	5.43005				Crim1	1.42858	0.00511819	no
1	BC052688	4.28322	4.7309	4.32456	3.21408	1.30453				Jcad	1.42444	0.00270325	yes
1	Bcar1	36.5541	29.8536	21.8333	19.9098	21.7017				Cyp39a1	1.42346	0.0119005	no
1	Bcas2	103.771	115.962	109.536	94.1393	68.0242				Pja1	1.42086	8.69384e-12	yes
1	Bcas3	7.6337	7.05237	6.97115	5.73444	4.903				Ufl1	1.39627	4.6873e-09	yes
1	Bckdhb	30.4613	28.1289	30.0179	29.9386	27.3082				Ptpn12	1.39308	1.63595e-06	yes
1	Bicral	6.90207	6.92396	5.86013	5.2827	2.82904				1700025G04Rik	1.38958	0.00295997	yes
1	Bnc2	3.33195	4.59124	3.62599	2.86269	1.09231				Paqr3	1.36519	0.0617891	no
1	Brd1	28.1136	24.1106	24.7206	21.6916	21.3639				Amph	1.36456	0.00186887	yes
1	Btbd11	5.24997	5.77946	4.08033	3.12851	2.41699				E2f7	1.36096	0.000690295	yes
1	Btg3	14.7356	13.6307	15.3086	14.2554	12.4705				Ibtk	1.34287	1.00789e-12	yes
1	Bub1	59.179	56.7959	62.1773	57.4331	50.3437				Moap1	1.33701	0.976195	no
1	Bub1b	103.895	97.7691	99.6863	86.1386	82.286				Plekha5	1.33111	3.50177e-05	yes
1	Bub3	99.8102	99.675	97.7297	88.5293	77.1507				Uggt2	1.33091	0.0167501	no
1	C2cd5	17.7121	15.1133	19.4054	17.0397	14.0487				Dazl	1.32887	0.0709258	no
1	C330004P14Rik	3.87765	5.1373	4.28028	3.20824	0.665286				Reep2	1.32406	0.0494415	no
1	C330021F23Rik	4.30354	3.67129	3.34018	4.80078	3.10953				Rnf217	1.3235	0.105411	no
1	Cacybp	198.261	251.205	248.303	196.506	121.099				Ube2d1	1.31455	0.00809244	no
1	Calca	17.3887	16.2031	14.5559	14.0233	8.06732				Pls3	1.30364	0.000211324	yes
1	Calm2	433.974	427.938	399.044	384.095	390.15				Spidr	1.30281	0.000125681	yes
1	Capsl	6.81399	6.78	8.37552	7.84027	3.98908				Zc2hc1a	1.29859	0.0019181	yes
1	Cc2d1b	29.6734	27.6471	27.0959	23.7706	18.9816				Slc12a2	1.29653	1.54932e-06	yes
1	Ccdc138	3.81638	3.72156	3.25971	3.77362	2.74904				Tlk1	1.29424	6.95327e-07	yes
1	Ccdc191	4.5494	3.57766	3.95984	3.48078	2.07914				Rap1gds1	1.29396	0.000754162	yes
1	Ccdc77	16.7579	14.7276	17.3704	14.7491	11.0376				Baz2b	1.29322	0.000717364	yes
1	Ccnd3	58.7232	57.504	48.041	41.8219	36.3426				Dip2c	1.2913	0.00058295	yes
1	Ccnh	29.2012	31.044	30.7735	26.518	21.8019				Etfbkmt	1.28965	0.0488892	no
1	Cd38	5.00146	3.74982	3.02902	1.54218	0.398104				Vash1	1.28685	0.00261613	yes
1	Cdh3	14.9762	8.0431	6.02503	4.43336	2.29064				Dsel	1.28353	0.0826957	no
1	Cdyl2	15.8868	5.60581	4.03138	3.11578	2.00819				Fzd8	1.26739	0.0052674	no
1	Cebpd	4.17059	5.20395	8.22943	6.01201	2.23033				Ccnyl1	1.26524	0.0130695	no
1	Celf4	3.51718	3.71718	2.63141	2.29105	1.7975				Zfc3h1	1.2652	5.53991e-05	yes
1	Cenpo	7.67844	9.28421	9.03638	7.08338	5.89306				Lonrf1	1.25937	0.0374406	no
1	Cenpw	22.4721	22.5616	21.452	21.7118	15.9019				Rell1	1.25538	0.0293224	no
1	Cep295	11.1976	10.0652	11.3379	10.4791	10.1222				Brd4	1.2551	0.00551556	no
1	Cep55	27.2619	31.8956	30.195	20.0194	16.0341				Rap2b	1.25376	0.0130737	no
1	Cep68	13.7676	17.4925	16.4964	13.4667	10.6586				Ubqln2	1.25334	0.0089135	no
1	Cetn3	89.5954	85.546	79.8709	76.0637	71.1655				Frmd4b	1.25097	0.119654	no
1	Cfdp1	355.201	298.613	293.717	257.578	206.942				Sacs	1.24812	0.140719	no
1	Chchd10	199.621	320.725	288.16	253.291	101.248				Mettl15	1.24552	0.532278	no
1	Chd1l	22.7352	19.6092	20.1701	21.7554	19.1001				Sec61g	1.2361	0.00855384	no
1	Chfr	22.2088	20.8409	20.6428	21.0099	17.9798				Ogt	1.23549	6.90818e-06	no
1	Chmp3	39.733	41.581	41.017	36.4836	32.438				Purg	1.2342	0.176677	no
1	Chordc1	63.5865	59.4058	67.2337	66.0227	51.4158				Adgra3	1.22806	0.000195116	no
1	Cisd1	77.3672	77.4139	76.2035	67.7768	49.9572				Arid4b	1.22696	0.00159548	no
1	Clns1a	88.5082	85.3857	78.8854	68.7479	46.7044				Itsn1	1.22558	0.000465852	no
1	Cmc1	8.34285	7.35571	7.66057	7.46174	5.70767				Fndc3a	1.22231	0.000161031	no
1	Cmtm4	25.431	20.7464	22.165	20.5139	20.0732				Cers6	1.21579	0.0153749	no
1	Cnot2	49.1432	51.95	49.9224	46.5329	42.0466				Dnajc3	1.21376	2.12368e-05	no
1	Col13a1	2.34945	0.947808	2.30356	3.45468	1.07427				Dtna	1.21088	0.0162519	no
1	Cops5	78.2818	78.7008	79.3479	77.593	66.3987				Gopc	1.20954	0.0123682	no
1	Cox7a2l	124.783	121.116	115.075	99.6738	89.804				Rgmb	1.20753	0.23408	no
1	Cox7c	407.244	415.004	391.842	372.89	325.138				Prag1	1.20632	0.231452	no
1	Cradd	7.85224	6.20762	5.62268	6.24849	3.82475				Hlcs	1.20352	0.219501	no
1	Crlf2	4.47982	3.94331	3.35707	4.11456	3.56346				Pja2	1.20249	0.00503125	no
1	Cst3	50.6037	43.5662	34.5409	33.0945	42.8365				Arhgap17	1.20165	0.20397	no
1	Cstf2t	25.0259	25.4877	26.3404	27.2017	22.1235				E330009J07Rik	1.2006	0.0388833	no
1	Ctnnbl1	39.7268	37.845	38.7517	35.6514	30.281				Yipf5	1.19585	0.00652183	no
1	Cwf19l2	19.0897	18.3129	18.1914	15.6473	12.4716				Pkia	1.19432	0.268135	no
1	D16Ertd472e	4.87855	5.31334	5.45082	4.62228	2.71703				Fam174a	1.19414	0.422203	no
1	D230025D16Rik	19.5983	21.3195	19.0641	15.0398	11.5433				Slc22a23	1.19194	0.0742736	no
1	Dapp1	6.14372	3.28936	3.08495	2.79422	1.90351				H2afy	1.18813	0.000637497	no
1	Dars	125.532	120.738	128.482	118.76	100.061				Rad21	1.1865	9.52031e-06	no
1	Dcaf11	14.1425	13.1836	14.4858	12.5499	10.5912				Kat6a	1.18307	0.00326723	no
1	Dcbld1	5.69496	5.37458	3.79857	3.07209	4.05588				Syt14	1.18149	0.0869769	no
1	Dctd	49.4417	30.937	27.4623	27.3473	17.4529				Dnajb9	1.17847	0.21833	no
1	Def8	34.3597	32.1026	28.8588	24.277	19.0548				Bhlhb9	1.17739	0.0426741	no
1	Dennd2c	9.86823	26.3288	16.9676	10.5237	3.85628				Aff1	1.17522	0.0977196	no
1	Desi2	22.3929	20.3129	25.6275	27.1305	18.6918				Zfyve9	1.1735	0.0466135	no
1	Dhrs7	24.0243	19.2211	18.8271	17.0441	13.1983				Xxylt1	1.17024	0.148614	no
1	Dhx35	15.8958	17.5615	16.3575	13.7142	10.6886				H2afy2	1.16898	0.0908245	no
1	Dis3	61.5738	66.4154	78.881	72.0423	50.017				Rtkn2	1.1666	0.135971	no
1	Dmac1	52.5563	49.1708	46.5199	45.3813	39.9842				Phf21a	1.16402	0.435314	no
1	Dmtn	11.4749	12.2271	7.81218	4.55341	2.27371				Galnt7	1.1578	0.0577698	no
1	Dnaaf5	15.4763	17.6852	15.0554	11.854	7.53091				Sash1	1.15759	0.0666476	no
1	Dnajc19	72.0814	70.9075	68.4348	63.6358	54.9438				Gorasp2	1.15664	0.0129836	no
1	Dnmt3b	140.581	212.548	140.289	76.8631	33.4698				Acyp2	1.15554	0.848628	no
1	Dock1	13.097	10.5506	11.8234	11.3691	10.4971				Edem1	1.15551	0.0211048	no
1	Dock5	4.08321	4.95608	3.80596	3.19469	2.94586				Afg3l1	1.1554	0.00725395	no
1	Dppa4	105.519	113.816	109.563	79.2151	31.221				Cd47	1.15379	0.258536	no
1	Dppa5a	1426.73	928.286	861.731	736.524	361.949				Cep83	1.15297	0.0440833	no
1	Dpy19l1	29.0208	28.6416	29.7246	26.8959	24.8133				Selenok	1.15122	0.130812	no
1	Drosha	56.1561	60.0031	56.8697	49.186	35.6363				Stag2	1.14973	0.00471115	no
1	Dtd1	38.0387	32.9502	31.2469	32.6635	23.2152				Zfp414	1.14586	0.472487	no
1	Dusp27	13.031	6.51843	5.36546	6.56813	1.29985				Ktn1	1.1428	0.00233013	no
1	Dusp4	22.5639	10.126	11.9931	15.4356	7.79657				Ptbp2	1.14253	0.0292911	no
1	Echdc2	30.4194	24.9124	24.0825	16.0924	11.0855				Wac	1.14061	0.103026	no
1	Eif4e2	53.9581	74.4316	65.6246	53.6125	30.3168				Zranb3	1.14027	0.153512	no
1	Eif4ebp1	528.926	345.419	370.067	356.552	184.672				Acvr2a	1.13849	0.152159	no
1	Ell2	20.8135	13.0895	13.3613	13.1859	11.4682				Me1	1.13195	0.359543	no
1	Elmo1	4.02821	6.2013	4.30418	3.5862	2.84392				Magi1	1.12163	0.480858	no
1	Elp6	10.0008	10.9354	11.1194	9.7066	6.79747				Ncoa1	1.11508	0.461388	no
1	Emc2	44.9985	40.9556	43.9623	40.0426	38.7868				Melk	1.11364	0.049817	no
1	Eml4	37.1797	36.0054	36.7767	31.7473	26.2056				Ttc7b	1.11205	0.226691	no
1	Enoph1	45.8898	49.1644	46.9859	33.3627	22.6459				Adam10	1.10908	0.219794	no
1	Epcam	180.561	145.822	131.59	116.514	76.2804				Dsp	1.10816	0.112709	no
1	Epp13	5.63776	8.00116	6.85412	7.24861	2.03875				Kirrel	1.10694	0.409631	no
1	Ercc6l2	15.8677	12.7386	14.321	14.4401	13.2254				Rragd	1.10688	0.187942	no
1	Erich1	16.1207	16.7201	15.4103	11.8746	11.4801				Rbbp8	1.10125	0.385568	no
1	Esrrb	63.6126	55.829	32.1267	14.3287	3.59923				Lrig3	1.0974	0.570354	no
1	Etaa1	18.2781	19.2955	17.6948	17.3535	15.9594				Aqp11	1.09694	0.807314	no
1	Etl4	15.8295	14.3507	12.6269	14.9054	13.7909				Zfp788	1.09457	0.679784	no
1	Etnk1	59.0591	80.9825	85.9678	64.0832	32.6105				C130074G19Rik	1.08814	0.919691	no
1	Fam129a	16.7137	9.79592	11.0778	13.4203	8.27325				Tead1	1.08549	0.792314	no
1	Fam19a4	3.53189	1.83789	2.24676	2.44114	0.265595				Cmip	1.08485	0.679569	no
1	Fam204a	11.4315	12.1713	13.58	12.8337	11.0071				Plcl2	1.08391	0.747895	no
1	Fam25c	26.2681	28.6489	29.1577	23.572	10.6864				Ythdf3	1.08161	0.291546	no
1	Fam3c	49.3435	30.395	29.8388	24.2744	20.3219				Anapc13	1.08159	0.843525	no
1	Fam43a	12.2935	9.73102	10.6979	10.3974	6.56119				Pphln1	1.07703	0.362854	no
1	Fam53a	20.8825	23.8652	22.4944	21.5069	17.777				Zfp935	1.06803	0.920381	no
1	Fam76b	15.764	16.6339	17.8127	15.082	13.393				Tnfaip8	1.06475	0.878021	no
1	Fam84b	3.2084	2.04482	4.13247	3.2641	0.964229				Sept5	1.06189	0.996344	no
1	Fat1	32.9757	23.0549	26.6284	23.0324	22.7375				Wdsub1	1.05741	0.884542	no
1	Fblim1	25.9527	35.3047	26.2539	20.8049	7.61542				1810026B05Rik	1.05515	0.960935	no
1	Fbrsl1	11.9434	15.4632	9.53297	7.53831	6.71557				Akr1e1	1.0522	0.91368	no
1	Fbxo15	81.8289	71.7798	58.2566	43.7784	17.2801				Scfd1	1.04857	0.796463	no
1	Fbxo22	86.6558	89.8703	78.1279	55.3476	35.8414				Tnfrsf19	1.04851	0.929852	no
1	Fbxo33	14.6196	15.8897	15.0213	12.4937	9.94574				Dennd2a	1.04502	0.984931	no
1	Fgd1	27.4868	26.324	21.0067	16.8694	9.6794				Elp4	1.04458	0.496808	no
1	Fgf15	7.61807	5.24951	2.21008	2.60627	0.880096				Map4k3	1.04159	0.970347	no
1	Fgf4	77.325	70.6687	46.9997	24.1173	2.61369				Zmynd11	1.03884	0.777966	no
1	Fnip2	11.9381	15.2321	13.1988	9.80765	8.80447				Fut8	1.03732	0.979136	no
1	Fnta	121.351	92.6803	93.1527	85.7297	74.6595				Ralgapa2	1.03527	0.960935	no
1	Fntb	13.6419	16.2576	12.3851	10.8658	9.57632				Sirpa	1.03327	0.839856	no
1	Foxn2	16.5787	16.2934	17.4728	15.0189	11.1345				AU041133	1.0323	0.887376	no
1	Foxn3	8.75052	10.0278	8.64777	7.46088	7.82009				Ssfa2	1.02526	0.796999	no
1	Foxo1	4.15906	3.53517	2.47148	2.48581	1.70167				Lsm6	1.02231	0.850229	no
1	Frrs1	11.1168	11.5595	8.93147	8.42	7.10412				Gphn	1.01888	0.816052	no
1	Ftsj1	7.06103	8.47374	8.72	7.9849	5.52486				Mex3c	1.01794	0.682879	no
1	G3bp2	152.842	249.689	286.197	187.611	77.4329				Pard6g	1.01734	0.860027	no
1	Gadd45a	44.7641	82.571	85.5325	71.5932	19.6545				Rad51b	1.01526	0.741925	no
1	Gan	5.0287	5.33623	5.24166	4.64853	4.36542				Tmem131l	1.01071	0.768725	no
1	Gfpt2	25.5116	37.226	29.8225	20.6555	10.679				Fam92a	1.00784	0.741519	no
1	Glod5	3.11217	3.309	1.40953	0.562158	0.100278				Csrnp2	0.997872	0.745453	no
1	Glrx	4.63091	2.65399	1.82307	0.986891	0.721097				Sertad2	0.996796	0.683218	no
1	Glrx2	3.65005	3.32326	3.03401	3.12477	2.73583				Zfp236	0.996623	0.5005	no
1	Gls2	10.9796	8.82388	8.93923	7.71181	8.04049				Stim1	0.995904	0.623879	no
1	Gm10416	3.14604	4.36457	3.2698	2.54985	1.4695				Zfp943	0.995392	0.821244	no
1	Gm12070	2.15825	2.49885	1.91301	2.35628	1.80954				Foxk1	0.99448	0.914613	no
1	Gm12669	149.534	140.083	123.426	108.989	90.4771				Gtdc1	0.993806	0.971348	no
1	Gm3604	7.21378	7.82041	8.03787	7.04895	5.80373				Aak1	0.990187	0.698275	no
1	Gm5617	6.90202	4.6703	4.14536	5.13243	4.55634				Spag9	0.989337	0.299939	no
1	Gm8909	2.07953	3.69407	3.65043	2.30133	1.31099				Abcd3	0.984932	0.495098	no
1	Gna14	3.07407	2.73559	2.20586	1.87973	0.326677				Tmeff1	0.984764	0.135205	no
1	Got2	140.948	136.033	132.919	124.221	102.848				Tab2	0.984428	0.376091	no
1	Gpa33	9.83287	11.2335	8.55199	7.45766	2.60967				Dctn6	0.983932	0.561312	no
1	Gpbp1	56.5231	56.5275	57.0218	52.4797	51.8654				Tbl1x	0.982965	0.443757	no
1	Gpd2	29.1686	22.3287	20.1913	23.206	17.7562				Glrx5	0.982653	0.428155	no
1	Gpr160	2.09822	1.95043	1.71271	1.19406	0.595528				Ap1m1	0.981956	0.494437	no
1	Gpt2	58.9631	36.9055	52.1222	46.9166	25.0584				Pcnx4	0.98116	0.453381	no
1	Gstm1	13.7378	19.2703	14.7883	12.1836	8.33224				Specc1	0.977546	0.565453	no
1	Gstm2	9.96012	10.9015	9.90263	8.28665	7.68482				Tox3	0.975114	0.822596	no
1	Gtf3c3	25.1371	26.6486	25.8876	20.9608	17.803				Thoc7	0.974346	0.304686	no
1	Gtse1	73.1307	78.8555	62.2631	52.7516	47.6629				Smim10l1	0.972504	0.120344	no
1	Hacd2	12.8455	10.4026	9.22969	11.432	10.0099				Wdfy3	0.971871	0.209819	no
1	Haus1	52.975	50.697	51.315	47.0206	35.3178				Plekhb2	0.970523	0.532868	no
1	Hdac4	5.4663	4.69707	5.218	4.86282	3.44589				Reep3	0.967622	0.53775	no
1	Hdhd2	16.0797	14.3378	16.3675	16.6365	13.6977				Nuak1	0.967419	0.674319	no
1	Hint3	8.08841	7.84874	8.03683	7.96068	7.08725				Usp46	0.96361	0.264932	no
1	Hmgxb4	60.1881	80.3263	62.9383	47.6354	30.9887				Ap3b1	0.963599	0.208656	no
1	Hnrnph2	44.0154	46.7461	42.324	39.5727	41.467				Fez2	0.961493	0.570609	no
1	Hps3	9.01773	7.41982	6.43409	5.93952	5.67136				Plcg1	0.959803	0.13661	no
1	Hspd1	675.807	683.361	659.07	586.63	416.567				Snx7	0.958733	0.718291	no
1	Ifitm1	140.589	163.366	119.163	53.4164	16.0308				Ggh	0.958589	0.582885	no
1	Ifitm2	311.644	381.607	340.274	250.16	180.472				Nedd4l	0.958425	0.370938	no
1	Il6st	13.5205	13.1623	10.8491	8.32407	10.0907				Galnt1	0.957454	0.182121	no
1	Ildr1	5.48851	2.88751	2.19043	1.52845	1.46404				Erlin1	0.956412	0.524361	no
1	Inhbb	10.0578	12.5093	9.25502	3.17101	0.253275				Sec11c	0.955106	0.306399	no
1	Ino80	14.8205	16.0321	14.3045	12.3843	9.22825				Derl1	0.953693	0.0878624	no
1	Inpp5d	10.5143	9.41555	6.7173	5.28118	2.21667				Epb41	0.951766	0.00636711	no
1	Ipo11	48.52	48.0399	49.6399	43.5615	38.2982				Rb1cc1	0.948424	0.115091	no
1	Itga6	38.7988	43.8917	40.7852	34.3973	31.803				Eea1	0.947753	0.174817	no
1	Itgb5	18.8069	18.0162	14.665	12.2662	12.5335				Heca	0.945197	0.351192	no
1	Jam2	5.07023	10.9242	6.7601	2.01028	0.744237				Cxadr	0.943826	0.167362	no
1	Jarid2	102.616	104.268	93.4155	58.4148	27.0781				Epb41l5	0.940666	0.733804	no
1	Jmjd1c	23.2077	34.5759	32.8659	23.7366	12.7679				Rev1	0.934699	0.242208	no
1	Kat2b	25.6678	31.7227	33.6676	26.1491	13.463				Diaph3	0.92903	0.228044	no
1	Kat6b	18.9766	17.0085	13.6784	11.2791	8.45841				Kank1	0.928516	0.14134	no
1	Kazn	14.4915	12.7625	5.87595	3.77693	2.42538				Rab11fip2	0.927018	0.339964	no
1	Kcmf1	40.2397	37.1832	36.8305	37.04	29.3724				Fam69a	0.925988	0.798706	no
1	Kcnk5	23.3476	24.3811	15.5625	10.6571	8.7539				Amotl2	0.920445	0.0103612	no
1	Kctd3	32.0184	44.8292	39.0604	30.0815	22.1505				Lrrc1	0.916727	0.14134	no
1	Kdm3b	19.4686	19.226	19.983	17.3641	16.409				Marf1	0.915373	0.0415966	no
1	Kdm4c	35.1722	30.3541	32.6601	30.5223	19.5753				Eps15l1	0.909948	0.0100826	no
1	Kif16b	6.45326	6.02056	7.2377	6.28577	5.81422				Tmod3	0.909802	0.00354775	no
1	Kif18a	33.9867	32.1528	34.8886	33.111	26.0464				Ergic2	0.897629	0.00118097	no
1	Klf12	1.5039	3.2526	1.84835	1.25616	1.21282				Tbc1d2b	0.89745	0.135896	no
1	Klf2	47.6116	72.8812	52.0743	40.0168	27.2145				Nt5c2	0.894764	0.00186747	no
1	Klf4	13.6704	4.78416	3.23366	1.42305	1.43009				Zc3h12c	0.894087	0.142916	no
1	Klf5	47.0176	16.7579	14.1654	13.5486	6.51603				Ptpn14	0.893366	0.00822096	no
1	Klf8	3.67969	4.10011	1.95646	1.08399	1.15162				Snx14	0.893246	0.0241689	no
1	Klf9	48.0879	39.2104	35.8622	23.9999	10.9992				Sesn3	0.888615	0.0581525	no
1	Klhl8	9.92254	6.85546	8.01269	8.15736	7.60154				Scaper	0.887962	0.0867145	no
1	Lancl1	7.56114	6.4601	6.26459	6.39339	6.2035				Dync1li2	0.886931	0.000165504	no
1	Lap3	136.566	146.071	131.185	96.6617	61.1031				Sertad4	0.882879	0.255582	no
1	Lima1	21.9091	23.4274	17.8343	13.3423	13.6142				Cox20	0.878141	0.719222	no
1	LOC105246506	1.80379	3.78295	2.22158	0.697508	0.0398151				Ube2h	0.877533	0.00394477	no
1	Lrp11	17.6895	17.6891	17.8417	16.3252	14.6518				Ptpru	0.877074	0.087007	no
1	Lypla1	67.5416	61.8047	53.5414	52.6589	46.8422				Rbms2	0.872437	0.0365586	no
1	Lyplal1	8.1478	7.84086	7.10213	8.66373	7.50359				Ext2	0.870869	0.00581611	no
1	Mael	8.83005	6.01935	5.55553	5.90521	5.34388				Klf3	0.870527	0.0144364	no
1	Mageb16	9.97015	9.10671	7.77635	6.99056	6.07778				Setmar	0.865822	0.426669	no
1	Malsu1	36.9518	33.8939	33.4759	33.7828	26.2681				Pign	0.863165	0.00087519	no
1	Manba	18.7342	29.2264	25.6907	13.953	5.74092				Scap	0.862287	0.00205684	no
1	Mat2b	58.6052	65.5917	69.4295	61.1939	49.0775				Fto	0.861221	0.000695328	no
1	Max	36.4746	35.4705	31.3357	23.9564	16.6708				Pam	0.859155	0.0301838	no
1	Mbtps2	7.44134	5.79866	5.54519	6.0797	5.38927				Efr3a	0.858027	1.3763e-06	no
1	Mcm3	162.876	159.497	161.203	136.784	105.559				Cryz	0.857639	0.0145156	no
1	Mcm6	171.526	171.114	175.005	161.967	134.996				Tob1	0.856169	0.0132763	no
1	Med13l	12.1222	10.678	8.89305	9.511	8.05756				Phkb	0.847276	0.000381109	no
1	Med28	13.0953	14.7584	13.9069	12.4683	12.3503				Tbca	0.842643	3.92666e-05	no
1	Med30	52.0682	50.2186	54.1541	50.0079	40.9892				Ddit4l	0.840153	0.17194	no
1	Mesd	22.3382	25.2033	23.1638	20.5453	20.2821				Pvr	0.836334	0.0406332	no
1	Mettl18	10.5616	10.2646	10.7488	9.67316	6.5758				Ifnar2	0.835621	0.242948	no
1	Mettl4	13.9343	12.6237	13.4456	13.1388	9.92861				Pkd2	0.834179	4.40109e-05	no
1	Mga	23.9849	21.8311	24.4162	22.2853	15.4195				Commd7	0.829463	0.0133012	no
1	Mipep	15.7122	12.2631	11.7009	11.5115	10.8769				Slc4a3	0.829347	0.0516766	no
1	Mis18bp1	36.892	46.3634	39.2767	31.0513	25.495				Csf2ra	0.829042	0.0282821	no
1	Mkrn1	235.268	275.322	239.718	179.62	60.6736				Nudt7	0.82311	0.313466	no
1	Mms22l	20.6438	20.9814	21.7714	21.0171	16.5157				Letmd1	0.823056	0.00344397	no
1	Morc1	11.9903	15.7444	9.89592	5.46632	2.44361				Pxk	0.818833	0.0854718	no
1	Morc3	55.334	62.1697	60.1227	43.5805	26.8871				2610008E11Rik	0.81867	0.00157642	no
1	Mplkip	12.0783	12.4398	13.0204	10.7355	8.90255				Suv39h1	0.817877	2.83053e-06	no
1	Mreg	64.9955	59.5288	45.7943	23.9355	13.83				2610301B20Rik	0.814486	0.00743576	no
1	Mrm3	11.5019	16.8422	15.4339	12.8709	8.29239				Rabgap1l	0.80725	0.205318	no
1	Mrpl15	66.5281	63.5032	57.9376	49.982	30.2342				Gbe1	0.805717	0.0117672	no
1	Mrpl39	48.262	54.5751	51.0827	43.8486	31.4497				Gprc5b	0.787991	0.00151713	yes
1	Mrpl42	168.173	164.142	146.567	141.068	109.418				Fam8a1	0.785089	4.40943e-06	yes
1	Mrps30	69.5685	64.6069	66.0854	61.6471	43.8312				Osbpl9	0.784982	4.84252e-08	yes
1	Mrps31	72.5458	69.2882	67.067	52.3779	35.1676				Cyld	0.784634	9.42621e-06	yes
1	Msantd3	31.4893	32.1055	28.8803	26.3317	21.9452				Klf6	0.783807	4.155e-11	yes
1	Mta3	69.0028	56.2668	51.7307	46.8856	33.6821				Kiz	0.782256	0.00326127	yes
1	Mtcl1	23.0708	18.0778	13.8471	12.3255	11.4673				Fbxl4	0.779265	0.0218841	no
1	Mtdh	83.5765	88.8112	90.2196	71.0065	57.0592				Alg6	0.778679	0.000117014	yes
1	Mtf2	78.9731	135.007	124.495	78.2162	48.8716				C130073F10Rik	0.777988	0.272251	no
1	Mtfr1	45.5549	40.2999	44.1626	38.8864	24.8811				Cap2	0.772062	0.0638044	no
1	Mtpap	18.4365	19.5687	19.1398	17.1049	11.4591				Usp20	0.764256	0.0150944	no
1	Mut	16.9516	15.0744	15.6631	14.2748	13.0923				Arap3	0.749389	0.00238894	yes
1	Myb	3.23911	4.31741	4.59881	3.59657	2.1284				Mpped2	0.74643	0.0167194	no
1	Mybl2	147.215	159.63	124.488	81.8026	37.1084				Chmp2b	0.742953	6.01506e-09	yes
1	Myc	21.2292	23.66	18.2707	15.4132	2.13082				Hsbp1	0.738932	9.49468e-15	yes
1	Myo1f	2.41794	10.6168	12.6732	5.74589	0.541487				Eogt	0.73367	0.00160378	yes
1	N4bp1	24.7518	22.2537	20.1271	19.6759	19.6796				Mbd2	0.729836	7.39714e-11	yes
1	N6amt1	9.32283	9.9023	9.60663	10.5397	9.85058				Cystm1	0.716336	0.00196394	yes
1	Nabp1	18.0819	21.2437	21.7886	15.2438	10.7393				Gpr137b	0.706617	0.00223079	yes
1	Naf1	31.4181	29.8768	28.7466	30.2553	17.2952				Igfbp3	0.706559	2.0936e-12	yes
1	Ndufb5	92.1415	93.9629	94.0722	79.1591	64.1762				Gns	0.705735	9.74347e-21	yes
1	Nectin3	20.6399	17.4348	19.4028	18.12	18.971				Serping1	0.702799	0.0248765	no
1	Nelfa	38.5655	41.8556	40.7873	42.5727	32.8172				Pros1	0.696801	0.000141957	yes
1	Nfu1	66.0273	71.0298	65.7845	63.6195	41.6824				Tshz1	0.69227	3.15063e-25	yes
1	Nhlrc3	4.44427	3.22161	3.39694	2.96243	3.04969				Srd5a3	0.69096	2.31292e-05	yes
1	Nkain1	14.5322	13.8054	10.7035	9.53801	8.95677				Katnal2	0.675173	0.00398256	yes
1	Noct	21.6571	17.5903	16.975	15.4358	6.24466				Thnsl2	0.660495	0.000223668	yes
1	Nod1	3.85423	2.16533	1.63243	1.11087	0.647627				Tll1	0.649473	2.00621e-12	yes
1	Nol11	58.5204	62.2115	62.0517	52.9619	39.7422				Dmrt1	0.628739	1.13253e-29	yes
1	Nr0b1	34.256	150.67	101.146	30.5133	4.47996				Tmem51	0.619238	2.75509e-08	yes
1	Nr5a2	6.14358	10.891	8.56038	3.94225	1.53127				Ralb	0.591636	2.29247e-32	yes
1	Nrbf2	8.5915	8.12592	6.0244	6.53197	5.2659				Ccng1	0.582066	7.34899e-87	yes
1	Nufip1	29.9863	28.0034	25.0236	20.3081	11.9309				Tcn2	0.58029	3.62894e-14	yes
1	Nufip2	33.3256	44.1658	40.8755	28.9034	16.5503				Chpt1	0.571152	5.32437e-16	yes
1	Ooep	31.0345	25.1212	23.3625	20.5838	10.9315				F3	0.501859	6.65662e-14	yes
1	Ostf1	37.8923	31.6987	35.2189	28.6156	18.3761				Csrp1	0.491849	8.43194e-66	yes
1	Otud4	82.7302	68.0843	73.0073	68.9656	63.7781
1	Palld	21.7	23.838	24.8288	22.4726	8.43515
1	Patz1	25.702	21.5604	24.714	23.2125	22.7348
1	Pawr	45.4341	28.2453	33.7157	30.5716	26.5124
1	Paxip1	14.5694	15.2422	14.472	13.6666	11.9405
1	Pcdh1	3.93172	2.97125	2.35532	2.91734	2.85643
1	Pck2	22.6833	10.0068	20.8415	28.0735	11.9988
1	Pcsk6	7.10826	5.27751	4.65653	4.50844	3.70177
1	Pde8a	1.70314	2.32828	1.56959	1.11233	0.823814
1	Pdgfc	11.6733	3.86848	2.47473	1.47723	1.00543
1	Pdhb	112.744	112.929	122.441	127.569	75.2647
1	Pdk1	62.8207	57.0932	62.9635	52.9777	25.9749
1	Pdlim5	12.4898	14.9497	13.9357	11.6128	10.9391
1	Pes1	105.266	101.622	96.6667	88.4492	59.7293
1	Pfkp	22.6393	14.4629	13.1809	12.0553	10.5433
1	Phc1	54.6218	56.1723	46.4695	48.5129	17.3294
1	Phf3	27.8344	26.6691	27.9279	25.0781	25.1384
1	Phtf2	11.1304	13.6397	14.2893	10.9425	8.39448
1	Pik3c3	22.7243	19.2181	19.7365	16.0794	14.0509
1	Pir	22.1309	22.6007	21.9966	22.4828	18.6719
1	Pitpnc1	7.43972	13.3008	9.57486	6.27833	4.44436
1	Pitrm1	57.2656	55.6656	56.7202	53.5834	41.4237
1	Pkp4	34.0343	26.7477	30.3618	29.635	27.2898
1	Platr4	7.0235	6.20737	5.78601	5.98253	3.34448
1	Plcb4	11.0705	7.80379	8.44954	8.84172	8.40426
1	Plekha3	16.492	20.3937	21.2285	16.8051	13.4864
1	Plekhf2	72.172	64.2542	49.8326	37.2639	21.79
1	Plpp1	14.8276	11.8967	11.6152	8.62254	9.43758
1	Pmaip1	20.8985	14.1611	12.5782	10.4193	7.28206
1	Pmepa1	4.38176	5.97143	2.2939	1.61191	0.63654
1	Pms1	17.7817	17.2863	20.8012	17.5273	11.9941
1	Pnp2	4.0877	7.27277	4.23878	2.58437	1.38851
1	Pnpla6	23.9987	19.3077	19.6553	19.3302	16.2576
1	Pou2f1	7.71629	7.37883	7.99599	7.47264	6.27593
1	Ppfibp2	3.65374	6.12489	6.72637	4.33789	1.07679
1	Ppm1a	76.7997	70.0097	68.9478	57.6295	40.2872
1	Ppp1r12a	38.9283	36.6341	43.2299	36.8186	33.3034
1	Ppp2r2d	67.3143	95.2079	81.4089	64.8557	43.9667
1	Prdm14	5.36962	7.98075	2.33491	0.446778	0.150731
1	Prdm5	15.8861	15.4993	16.0841	16.5444	9.5908
1	Prep	36.8623	34.391	32.1485	29.0888	31.1581
1	Psat1	263.667	166.202	204.313	241.65	148.189
1	Psma6	215.04	240.116	229.143	213.956	150.59
1	Psmd14	169.514	185.962	182.424	148.624	106.551
1	Psmd7	163.398	168.059	151.049	159.348	125.904
1	Psmg4	37.2307	35.575	33.8978	32.2449	26.4063
1	Ptgfrn	19.4121	15.1016	13.7956	12.205	12.3221
1	Pum1	42.557	43.2781	38.1678	32.418	29.8935
1	Pvt1	3.63334	2.79372	2.59834	1.99433	0.602056
1	Qtrt2	22.251	24.4495	28.1598	22.6579	11.5924
1	Rab12	14.4172	12.3547	12.2397	10.2368	10.6545
1	Rack1	2105.7	1810.66	1826.09	1760.76	1403.41
1	Ranbp17	14.9665	13.3874	12.6359	10.5032	8.06855
1	Rasd2	2.92607	1.65128	1.64442	2.34818	1.54439
1	Rassf3	15.5545	9.91039	10.7216	9.41852	8.91146
1	Rbm17	127.595	126.892	123.837	117.715	100.36
1	Rbmxl2	47.0023	43.5638	42.1046	46.1178	24.9771
1	Rbpms	108.07	94.5572	72.5709	73.3381	58.2019
1	Rfx2	4.00458	4.99616	3.84299	2.69184	1.86098
1	Riok1	25.3132	24.9903	26.4165	23.6198	17.1071
1	Riox2	32.2551	32.5314	30.0852	30.1361	20.5955
1	Ripply1	4.68342	8.29134	4.61858	2.52218	3.27507
1	Rnd3	7.35734	5.94706	5.60994	4.49886	5.76377
1	Rnf125	19.2962	10.9553	8.17516	3.95517	1.21236
1	Rnf2	48.7213	57.7812	55.2162	47.7079	43.1117
1	Rpap3	31.6407	28.7838	28.9871	27.6196	23.9611
1	Rpl10l	20.1495	19.7891	19.9946	21.0734	9.82809
1	Rpl34	204.425	230.924	182.894	185.406	143.262
1	Rpl7l1	137.721	142.789	135.118	119.448	81.1281
1	Rpp40	14.2093	14.4414	15.2375	13.3886	8.01945
1	Rps15a	103.48	88.362	86.7707	85.5784	77.3572
1	Rps19	1091.76	1007.88	993.664	967.208	850.297
1	Rps27a	1131.6	1112.91	1089.38	1027.48	933.543
1	Rps29	1239.18	1053.62	928.268	1157.72	1071.14
1	Rps4l	401.132	509.372	510.887	492.921	309.565
1	Rps6ka5	2.89856	3.06241	3.30837	2.82719	2.63766
1	Rrm1	99.2896	89.7781	88.5885	83.5405	85.9357
1	Rybp	21.7355	31.4581	25.0561	17.749	16.9977
1	Sars	100.517	92.0972	105.077	106.351	72.5071
1	Scaf4	6.70537	6.67415	5.97672	7.35298	6.71829
1	Scaf8	22.6817	21.9931	22.012	20.2594	15.82
1	Serbp1	283.456	283.436	278.319	259.966	204.565
1	Serpinb6c	3.47326	6.69774	3.95183	1.21372	0.588621
1	Sfswap	12.5247	14.1454	12.3699	11.5287	10.5028
1	Sgms1	12.1099	7.03306	6.38439	5.96464	5.99112
1	Shcbp1	63.823	50.5131	54.6172	49.9456	49.6595
1	Sin3b	145.861	105.837	104.22	93.9356	82.111
1	Sipa1l2	12.334	9.10046	6.59075	5.43055	6.35142
1	Skp2	32.9285	33.2548	29.4601	28.4956	25.6868
1	Slc12a7	8.93537	11.3727	8.47599	6.92702	9.57342
1	Slc20a2	48.5303	42.5978	41.6195	43.8047	30.4955
1	Slc25a16	8.46428	7.78329	8.07289	6.5307	6.05003
1	Slc25a36	23.6932	37.9851	27.7662	17.4343	13.3673
1	Slc28a1	5.99455	11.1011	7.85725	4.65908	0.942376
1	Slc35f2	30.8691	37.4693	35.3099	26.3468	12.6482
1	Slc38a2	77.5305	72.1108	85.1813	75.8626	59.8768
1	Slc38a4	54.4018	42.7937	48.9215	49.5912	42.7356
1	Slc39a10	30.3674	32.9365	33.4631	27.2352	26.7054
1	Slc44a1	18.2136	12.3493	11.3321	10.6487	11.5367
1	Slc5a11	4.29552	4.89761	3.32441	1.62447	0.495112
1	Smad7	19.0918	8.20237	6.82517	3.87893	2.07275
1	Smarcad1	71.0899	75.521	75.4521	61.5097	37.9967
1	Smc2	70.0665	70.7873	81.6599	68.3921	63.5687
1	Smco4	11.596	8.16093	9.41381	10.6602	9.64097
1	Smyd2	41.1562	43.8761	54.4958	50.7061	26.8626
1	Smyd3	3.71962	3.09844	3.32191	2.9293	2.28281
1	Snrpa1	149.468	154.55	149.177	125.762	96.3149
1	Snrpe	413.722	429.39	426.305	394.381	314.856
1	Spp1	221.958	114.591	76.201	50.4268	39.6801
1	Spry2	49.8509	31.1206	33.7757	28.5455	7.38125
1	Spry4	16.2501	25.6005	17.499	13.8872	1.29195
1	Sptlc2	12.2367	11.6811	11.2473	9.17496	9.2755
1	Steap1	8.3167	9.36528	10.2948	11.7846	5.85203
1	Steap2	4.36739	5.26731	5.83869	5.48844	2.45258
1	Stoml1	17.2334	21.0385	20.763	13.1749	6.78932
1	Sugt1	131.175	111.432	94.6851	76.1737	53.0737
1	Sumf1	8.50879	10.3628	9.04026	7.44599	6.5133
1	Syt9	8.15326	7.90879	8.87217	8.4015	6.67866
1	Taf5l	63.4609	62.4325	60.8339	48.8231	32.6752
1	Tanc1	15.4907	14.0516	11.4426	9.78321	7.65404
1	Tars	134.871	121.518	134.459	131.957	82.2193
1	Tbc1d9	9.93873	11.5114	9.47017	5.58291	2.62471
1	Tbl1xr1	21.9283	18.6452	19.2182	16.9401	14.5304
1	Tdh	156.511	185.798	119.944	40.341	3.03797
1	Tdrd12	25.5826	22.8127	18.8329	14.6043	5.50403
1	Tead4	4.03344	4.10855	2.35722	1.1105	0.655694
1	Tefm	20.78	26.8455	22.3678	17.7095	10.65
1	Terf2ip	10.4359	13.7856	12.5973	9.92622	9.16718
1	Thada	11.5071	10.7536	12.2716	10.9433	7.39413
1	Tigd2	6.28335	6.50581	7.17264	6.73797	5.08708
1	Timm21	27.0042	23.6054	24.3639	25.4528	22.2915
1	Timm8a1	22.8205	25.122	21.5727	19.5787	11.5429
1	Tle4	48.6826	37.8905	41.3146	29.122	12.7823
1	Tmem131	14.0336	15.7901	14.3229	14.3231	10.5135
1	Tmem161b	9.59178	9.01804	9.86083	7.9944	5.86845
1	Tmem19	6.59813	8.41093	6.24477	4.51969	4.60892
1	Tmem33	9.99099	11.0912	10.6448	9.55692	9.53328
1	Tnpo1	71.6113	72.1046	79.2043	67.1045	70.1652
1	Tns3	22.9809	25.9405	21.5513	15.3488	9.31333
1	Tom1	13.3642	15.8733	12.9078	11.5186	11.1692
1	Tpd52	34.0044	33.6266	26.6823	22.6458	16.0252
1	Traf3ip2	4.24189	6.81005	5.56738	3.82997	2.7124
1	Trappc8	24.195	24.6489	26.2332	22.0868	19.7852
1	Trh	180.091	585.381	408.788	131.028	70.1721
1	Trim2	10.6924	13.521	10.1401	5.73185	5.91626
1	Trim24	36.7393	32.8413	32.9915	31.495	19.8557
1	Trim33	22.6668	20.2034	20.3408	17.072	14.7355
1	Trmu	4.83452	5.23441	4.94319	4.631	3.65308
1	Trps1	3.25411	3.35469	2.80851	1.30652	0.875088
1	Tsacc	11.3717	10.6833	9.30865	9.11118	4.39281
1	Tsc22d1	126.663	87.6588	73.4553	67.543	71.7007
1	Tsn	53.8383	56.299	55.2227	47.8169	43.6297
1	Tspan5	10.6391	9.3567	8.26681	9.05779	8.64731
1	Tsr2	11.9314	13.5317	12.9604	11.8268	8.74224
1	Ttc39b	7.54799	9.52571	11.046	7.59075	4.54731
1	Ttpa	4.89061	6.65097	7.90172	6.65772	2.85136
1	Twistnb	41.2415	55.7223	56.2564	43.5205	22.298
1	Txlng	23.5351	24.1653	24.3273	19.0082	11.5051
1	Tyms	27.1763	26.8368	26.2189	24.2351	20.2487
1	Ube2d2a	49.3195	47.2571	46.0297	44.167	45.567
1	Ube3a	33.4303	32.2116	40.6384	35.1442	30.0076
1	Ubxn2a	27.8903	29.6689	29.1787	22.4967	18.3134
1	Umps	52.2347	48.7347	48.1458	45.2473	30.0678
1	Uqcrb	247.532	257.504	252.693	240.431	220.408
1	Urm1	20.9153	24.8672	22.1657	17.3754	15.1754
1	Usp1	74.0988	78.0164	80.9911	70.2341	63.825
1	Usp14	44.4646	44.2745	45.912	42.5334	37.7489
1	Usp53	7.36924	7.43221	8.32292	6.58479	5.31508
1	Usp7	124.307	117.353	116.425	90.8821	74.718
1	Utp23	9.44328	10.0642	9.3247	8.4136	6.32518
1	Utrn	14.5744	15.3635	14.3559	12.6127	12.587
1	Vps41	40.8497	38.09	38.128	32.9717	29.8552
1	Vta1	36.9626	38.735	36.7193	31.7707	26.0699
1	Vti1a	3.0201	2.77504	3.24077	2.92631	3.26892
1	Wapl	66.3787	76.2157	75.3073	64.4669	49.2784
1	Washc3	25.5055	19.3042	21.5051	20.5547	19.6572
1	Wipi2	34.2382	45.4818	41.673	32.0459	22.3888
1	Wnk3	7.10734	3.95694	5.11199	4.44739	4.23288
1	Wwox	3.58272	2.35257	2.33711	2.43344	2.51466
1	Xpo6	33.8685	34.1514	28.8365	29.4277	24.3265
1	Xrn2	80.6611	80.8332	79.9794	69.3729	55.2233
1	Ypel5	8.81776	8.56603	8.77773	7.28455	7.23404
1	Ythdc1	39.424	43.76	47.2863	36.9502	33.6522
1	Yy1	71.45	60.8106	64.2647	60.7781	55.9915
1	Yy2	4.18194	3.54177	4.35301	3.91342	2.6842
1	Zbtb44	6.47842	5.4328	6.19114	4.63509	4.0263
1	Zc3h3	1.57492	2.07165	1.36897	1.59196	1.12648
1	Zfp1	31.7722	24.2855	21.8615	19.141	15.6216
1	Zfp281	33.4835	34.531	33.209	27.9807	15.947
1	Zfp36l2	15.3949	5.93377	6.70256	6.6615	3.54769
1	Zfp42	146.45	119.157	101.555	60.0321	30.9209
1	Zfp462	9.92589	11.0668	10.9415	9.54864	8.24232
1	Zfp493	6.38737	6.96099	7.68317	5.99214	2.65264
1	Zfp507	12.0998	10.8323	11.0838	11.8357	11.1445
1	Zfp518b	11.7953	14.1701	14.3452	13.5022	9.15561
1	Zfp605	5.64725	6.40639	6.91885	5.67812	3.96896
1	Zfp638	44.5301	44.5178	47.2324	47.5162	40.2579
1	Zfp704	3.83463	2.75378	2.48438	2.11206	2.92348
1	Zfp770	7.93678	9.08758	8.74957	7.92228	5.65589
1	Zfp808	16.0679	17.0967	16.631	11.3873	7.94621
1	Zfp825	8.54499	10.0653	8.67221	7.83038	6.05167
1	Zfp932	9.18149	9.71289	9.40728	8.30791	6.04697
1	Zfp934	6.10133	6.27162	6.39969	5.27721	4.64658
1	Zfp954	6.56804	6.51192	6.57284	5.52654	5.31289
1	Zfp960	5.50559	5.64633	5.79913	4.0546	3.23914
1	Znrf1	9.58022	7.10065	5.17419	4.51341	4.70587
1	Znrf2	30.3724	34.7191	35.0065	30.2216	18.3571
1	Zyg11a	2.90859	3.13076	1.96881	0.85595	0.369968
2	1700011H14Rik	0	0.0440565	0.0219367	0.258969	4.33078
2	1700025G04Rik	0.879678	0.939566	1.04589	1.23032	2.2536
2	1810026B05Rik	2.60074	2.33015	2.60872	2.61165	3.66194
2	2610008E11Rik	2.96381	2.5014	3.21439	3.76669	6.75304
2	2610301B20Rik	5.21445	5.66208	6.24895	5.95729	7.94136
2	3632451O06Rik	2.14242	3.05434	3.4236	3.94542	9.21544
2	6430573F11Rik	0.423849	0.49301	0.476934	1.10399	2.64379
2	Aak1	1.11046	1.07338	1.12486	1.3187	2.03623
2	Aard	3.0498	7.57096	9.91341	13.3023	14.1573
2	Abcd3	11.105	15.4315	14.4856	15.2349	18.3153
2	Ackr4	0.550159	1.84056	1.54766	2.53758	6.68438
2	Acvr2a	3.36365	4.17212	4.36208	4.52181	6.13019
2	Acyp2	2.60446	4.00354	3.85337	4.69163	4.88079
2	Adam10	4.45465	4.834	5.31392	6.5995	14.893
2	Adgra3	18.8891	17.5209	20.7147	25.2607	31.2344
2	Aff1	2.02685	1.95108	1.43195	1.88061	3.49624
2	Afg3l1	30.1205	25.8096	23.9235	30.1376	33.3978
2	Akr1e1	9.68347	6.49802	6.85211	7.7333	8.505
2	Alg6	9.06667	6.03874	6.73298	6.79356	7.87696
2	Amotl2	15.7293	5.2015	6.26412	11.9554	21.3883
2	Amph	2.43557	3.0324	3.14714	4.70846	5.60971
2	Anapc13	57.0874	50.9728	46.6199	54.1965	66.9576
2	Ankrd6	4.92689	8.02556	5.50051	5.44877	7.80434
2	Ap1m1	23.1047	16.7804	15.5443	21.2892	26.4312
2	Ap3b1	23.1081	19.4241	18.7543	19.4242	21.2755
2	Aqp11	0.769319	0.826433	0.735859	1.31448	2.55887
2	Arap3	1.24501	0.744592	0.653402	0.898651	2.24621
2	Arhgap17	3.41383	4.3306	3.50909	4.30885	6.10236
2	Arid4b	8.0338	9.61904	10.3296	9.80997	12.7778
2	Asns	160.275	115.001	150.811	183.697	147.216
2	Atf7ip	9.23009	9.96023	8.97447	15.488	14.4092
2	AU041133	1.70763	1.58106	1.94382	1.57763	2.12855
2	Baz2b	1.79146	2.74143	4.28433	4.33158	6.15096
2	Bhlhb9	11.073	15.5289	13.8781	15.0654	18.4109
2	Bnip3	13.2151	15.635	20.7965	22.3163	52.8888
2	Brd4	5.66602	5.23216	4.86234	5.28507	6.36476
2	C130073F10Rik	1.38068	1.37967	1.26178	1.53094	2.36187
2	C130074G19Rik	0.883671	0.680292	1.06779	1.45653	2.36669
2	Cap2	0.606971	0.713301	0.682344	0.891585	2.38747
2	Ccdc85a	1.65787	1.50355	1.41534	1.54151	2.5253
2	Ccng1	59.7259	60.725	53.4138	49.8133	76.0911
2	Ccnyl1	9.29991	10.4014	10.1744	10.2202	10.0723
2	Cd47	1.96831	1.70574	2.16678	3.05927	5.2459
2	Cdc73	4.98437	4.81779	5.06782	5.15383	7.25239
2	Cdca7l	19.9918	20.7152	24.5167	25.1558	26.3664
2	Cep83	19.9229	19.9862	20.7562	21.0055	21.5205
2	Cers6	2.06962	2.94174	3.122	4.16977	5.58319
2	Chmp2b	15.7118	19.7278	21.9927	18.0595	22.5845
2	Chpt1	7.50035	6.76313	7.06407	6.45453	9.13483
2	Chst7	0.541656	0.813956	0.816405	0.676946	2.1306
2	Clip4	1.40305	1.18259	1.0993	1.53505	2.13139
2	Cmip	11.857	10.716	8.48573	8.36801	10.5803
2	Coch	2.15463	1.92662	0.999682	1.3283	3.09734
2	Commd7	4.21756	4.42863	3.82981	4.03882	4.44248
2	Cox20	20.0479	19.1941	16.4858	19.1696	21.3894
2	Crim1	1.03939	1.02056	1.36434	1.66988	2.40098
2	Cryz	10.022	8.56727	8.13343	8.42336	10.1228
2	Csf2ra	2.47135	1.92559	2.13219	2.6288	2.48556
2	Csn3	3.17232	15.5055	21.6646	49.043	64.5687
2	Csrnp2	6.45054	7.21489	6.87469	7.45286	7.43119
2	Csrp1	40.8127	28.0598	23.4306	22.5951	33.2442
2	Cxadr	6.6038	5.93864	8.13265	8.90247	12.6132
2	Cyld	3.97676	2.82704	3.39052	3.52267	4.20537
2	Cyp1b1	0.212298	0.265692	0.184712	0.279939	6.07114
2	Cyp39a1	0.720725	0.850059	0.813257	1.30951	3.11551
2	Cystm1	9.24473	9.39708	7.91668	8.10566	9.83057
2	Dazl	2.66805	2.42274	2.54691	3.37131	3.0959
2	Dctn6	25.0461	27.438	28.4435	27.5623	30.5069
2	Ddit4l	1.14765	1.79505	1.50063	1.68916	2.41712
2	Dennd2a	7.42226	8.07146	7.1894	9.64798	11.2529
2	Dennd5b	2.40951	2.34115	3.2075	4.01475	4.98087
2	Derl1	18.2871	21.5464	21.4935	18.9746	23.7236
2	Diaph3	12.2467	9.49022	11.1072	12.4383	12.1205
2	Dip2c	3.83998	4.56856	5.03771	5.35771	5.78467
2	Dmrt1	32.3208	22.7206	30.2289	31.8976	27.6373
2	Dnajb9	5.77589	6.85748	6.43778	7.92001	8.77296
2	Dnajc3	11.076	12.1972	14.8989	15.3268	28.8193
2	Dsel	2.09039	2.21027	2.76968	2.49968	2.69174
2	Dsp	3.03007	3.02577	2.59418	2.65841	16.6528
2	Dtna	1.67866	2.81115	2.20411	2.93431	3.99004
2	Dync1li2	14.1977	13.7967	13.9853	14.0546	19.499
2	E2f7	5.1428	3.995	4.02515	5.27057	5.0331
2	E330009J07Rik	3.05547	4.11897	5.33053	5.68779	8.071
2	Edem1	10.2213	12.487	14.8365	13.5898	17.9315
2	Eea1	3.51715	4.02696	4.75674	4.50278	5.74286
2	Efr3a	20.0784	17.2382	19.7957	18.2752	19.2271
2	Egln3	5.21378	4.03953	3.53963	3.42101	4.97596
2	Eif4e3	0.644119	1.26335	0.901557	1.39303	4.22074
2	Eif5b	6.44851	7.09851	6.29086	8.35775	15.1143
2	Elavl2	6.61436	5.29282	6.51844	6.677	6.32729
2	Elovl2	0.96318	1.00831	0.987443	1.14207	5.03339
2	Elp4	3.93367	3.70096	4.04562	4.8207	5.07971
2	Eogt	2.9677	1.96111	2.21655	2.20415	3.07815
2	Epb41	9.3528	10.3229	12.3295	15.3798	23.2464
2	Epb41l5	6.48521	7.3538	7.44755	7.6331	9.92243
2	Epdr1	4.85485	4.40475	4.48834	5.25956	5.39773
2	Eps15l1	24.7667	22.5716	21.8994	22.846	24.4776
2	Ergic2	23.5271	23.4139	25.8364	25.5303	27.2391
2	Erlin1	7.81124	7.12971	8.08639	7.08575	7.84196
2	Etfbkmt	4.67398	6.71589	5.44119	6.42925	7.45375
2	Ext2	10.678	9.37529	10.4207	11.6388	17.1346
2	F3	5.89474	3.61761	3.43882	4.53754	4.71278
2	Fam174a	3.21571	3.69682	4.23429	3.84882	4.1961
2	Fam181b	0.147675	0.404504	0.243083	0.423617	2.22308
2	Fam46a	0.354021	0.802292	1.39867	2.33804	3.37503
2	Fam69a	2.9869	2.57636	2.26962	3.00478	4.41825
2	Fam8a1	21.7202	15.9714	17.7125	16.9418	20.5625
2	Fam92a	18.1633	16.8112	18.1762	20.7476	21.7431
2	Fam98b	6.15007	5.98816	7.03626	8.74901	12.3694
2	Fbxl4	3.53446	3.41735	3.73854	3.56729	3.56551
2	Fez2	8.79656	8.15493	9.90706	9.18892	11.758
2	Fndc3a	10.5193	11.7307	13.1359	14.0309	17.9098
2	Foxk1	1.75257	2.20784	1.28069	1.70468	1.92767
2	Frmd4b	0.688067	1.65365	1.57806	1.79033	2.58425
2	Fto	18.427	14.7609	13.9405	16.7509	18.9547
2	Fut8	6.30353	5.76158	6.28577	6.94027	8.81416
2	Fzd8	2.75274	1.40981	2.29912	3.45857	8.69224
2	Galnt1	24.5434	19.0304	21.0695	22.3759	25.3191
2	Galnt7	11.42	7.58769	9.00429	9.97523	20.4676
2	Gbe1	2.31551	2.92515	3.29855	3.33352	4.92547
2	Gcnt1	2.91094	2.83856	3.69468	4.86554	8.39008
2	Ggh	8.05889	6.42674	7.0468	9.05965	10.5603
2	Glrx5	43.7455	44.5767	41.5683	47.0265	45.1937
2	Gnai1	8.44756	7.82158	9.02379	11.1726	10.2526
2	Gng2	5.94571	4.90873	4.31253	4.14758	6.52534
2	Gns	13.9975	13.4003	11.286	12.4878	21.6547
2	Gopc	8.14825	7.70071	7.51034	8.19486	10.7978
2	Gorasp2	43.2102	44.7234	46.8752	49.1359	53.3422
2	Gphn	3.28177	3.28744	3.25473	4.74704	5.0154
2	Gpr137b	1.98458	1.87563	2.17271	2.16279	2.6991
2	Gprc5b	2.59907	2.16166	1.63505	2.41272	4.15494
2	Grb10	72.8575	95.0887	104.685	151.265	261.306
2	Gtdc1	6.88292	6.74256	8.2222	8.90403	7.68485
2	H2afy	63.2579	76.6314	80.072	84.3358	100.582
2	H2afy2	10.0947	15.1684	18.2418	28.3822	47.8201
2	Heca	3.24225	2.76208	3.44523	3.458	5.14912
2	Hlcs	2.72678	2.54782	2.43924	2.98068	3.43558
2	Hsbp1	53.6954	51.8442	49.2336	52.2069	59.2196
2	Hunk	5.0875	4.21093	3.83312	5.54576	6.28802
2	Ibtk	23.7305	20.9523	27.9223	29.2276	25.9744
2	Ifnar2	4.93711	3.83562	3.49486	4.25289	5.94633
2	Igfbp3	19.3399	13.7062	13.6702	18.8473	15.9996
2	Itsn1	12.8236	13.325	13.7005	15.4819	19.1583
2	Jcad	1.36627	1.48757	1.52133	1.73049	2.37271
2	Kank1	3.5836	2.89415	3.34904	4.05536	7.66541
2	Kat6a	8.84334	6.78589	6.75209	8.28037	11.2474
2	Katnal2	0.830531	0.522436	0.757446	1.12902	2.65037
2	Kirrel	2.40252	2.36211	1.4949	1.88727	5.06454
2	Kiz	6.8691	4.68105	4.89379	5.54649	6.68228
2	Klf3	18.6268	16.5195	15.1344	14.9976	16.5992
2	Klf6	28.2686	17.9955	18.7858	20.1591	22.4197
2	Ktn1	31.1527	22.3262	18.6192	21.9923	37.3597
2	Letmd1	1.71072	2.51188	2.11928	2.72452	7.66628
2	Lonrf1	4.45408	4.18964	4.76827	4.49864	5.73733
2	Lrch2	1.54981	1.71849	1.68259	2.26418	4.78362
2	Lrig3	4.26198	3.40538	4.03597	4.45862	5.49412
2	Lrrc1	6.99379	7.48106	8.81404	9.13557	8.99074
2	Lsm6	25.4441	26.061	24.6374	25.2314	26.23
2	Magi1	5.74834	5.33797	6.49778	6.68681	6.61642
2	Map4k3	11.2983	13.3328	12.0517	11.241	14.1811
2	Marf1	6.69092	7.05989	6.43877	6.33104	7.93023
2	Mbd2	12.9798	11.7515	10.9605	11.7541	16.8449
2	Me1	4.87746	7.41136	7.39787	8.52893	12.0283
2	Melk	52.3331	49.3231	50.1065	48.5415	49.4233
2	Mettl15	2.79521	1.59054	1.57039	2.15089	1.81742
2	Mex3c	37.5948	32.4834	36.7908	41.1381	43.6793
2	Moap1	1.32453	2.0845	2.02347	2.54396	2.68223
2	Mpped2	1.24057	1.31965	1.54555	2.15432	2.70021
2	Ncoa1	1.09452	1.64505	1.3972	1.72503	2.70504
2	Nedd4l	2.7178	2.02958	1.51916	1.79552	2.36221
2	Nkd2	0.945218	0.958009	1.28547	1.55876	2.47098
2	Nt5c2	16.2928	15.2036	15.9404	14.9555	16.0765
2	Nuak1	2.11242	1.13729	0.617301	0.898378	2.66701
2	Nudt7	1.90454	1.48711	1.51174	1.90852	3.36502
2	Ogt	30.3915	25.8563	34.629	31.1305	30.5612
2	Osbpl9	20.6324	14.7	16.479	17.7869	21.2683
2	Pam	4.16357	3.01396	3.44022	4.00187	4.14751
2	Paqr3	4.11504	5.09465	5.51101	5.11936	5.90065
2	Pard6g	3.40452	3.2512	3.57978	3.93836	6.32061
2	Pcnx4	4.4043	4.64412	4.61034	4.37598	5.02201
2	Phf21a	2.90667	2.69733	3.15122	3.22757	3.39986
2	Phkb	9.91267	7.96765	8.7219	9.96314	11.8456
2	Pign	4.17032	3.51066	4.44234	4.72701	6.01581
2	Pja1	21.5276	30.7188	34.5043	37.8259	44.0454
2	Pja2	5.26213	6.21482	6.81177	8.39214	15.3221
2	Pkd2	12.7799	9.48227	9.82108	10.3672	11.0105
2	Pkia	1.28384	0.900651	1.58523	2.00752	3.34922
2	Plcg1	14.9317	14.859	15.2677	15.1477	20.4273
2	Plcl2	1.37198	1.16129	1.78841	2.18835	4.85732
2	Plekha5	6.02506	7.25434	8.97726	9.61905	10.5551
2	Plekhb2	2.52399	2.80494	2.66058	3.46422	5.26276
2	Pls3	7.69821	10.5627	9.92358	9.93929	14.2975
2	Podxl	4.64136	3.48949	1.60901	2.43106	4.44779
2	Pphln1	15.9909	16.5459	15.3958	15.4925	15.8061
2	Prag1	2.46933	1.46551	1.51298	2.27874	4.42386
2	Pros1	4.48971	2.49745	2.37843	2.02684	3.40714
2	Ptbp2	29.1317	31.6451	28.0318	32.6559	39.4155
2	Ptpn12	16.1246	13.5689	16.2025	17.813	15.1406
2	Ptpn13	4.90859	4.65748	3.96428	4.57503	11.811
2	Ptpn14	2.73584	2.55299	1.82756	2.13779	5.0465
2	Ptpru	1.66954	2.04494	2.27666	2.64253	3.54217
2	Purg	4.83166	3.46309	4.67474	6.14578	6.64463
2	Pvr	5.44113	4.89571	4.54296	3.98089	5.61869
2	Pxk	5.40868	3.83727	4.42781	5.06027	4.254
2	Rab11fip2	1.63326	1.67339	1.97065	1.97739	2.92273
2	Rabgap1l	2.25617	2.112	2.3559	2.79972	3.18552
2	Rad21	73.8676	71.3697	67.48	80.4199	96.5139
2	Rad51b	3.616	2.1672	2.63453	3.10239	3.01475
2	Ralb	19.9738	22.1111	20.8388	17.564	22.4978
2	Ralgapa2	2.97222	2.58942	2.69587	3.02819	3.7459
2	Rap1gds1	13.9263	10.9716	11.1007	13.3911	14.6255
2	Rap2b	4.49497	3.86492	3.37919	5.41258	7.89955
2	Rb1cc1	8.81102	9.22692	10.7091	9.42728	10.7574
2	Rbbp8	13.5243	14.9713	17.1286	17.519	17.8091
2	Rbms2	4.498	3.26326	3.3667	3.81001	5.07623
2	Reep2	2.18832	2.66602	2.49526	3.24568	6.2734
2	Reep3	3.24058	3.59488	3.22857	4.18106	5.11485
2	Rell1	6.52561	7.54546	7.47066	7.0657	9.61721
2	Rev1	16.9158	13.2063	14.4399	13.4787	15.0079
2	Rgmb	2.72563	2.5043	2.32861	2.53473	4.72963
2	Rims2	3.24887	3.08949	2.8505	2.91126	4.16356
2	Rnf217	1.31725	1.18198	1.58434	2.02534	3.98667
2	Rragd	12.4314	15.6753	8.33894	8.08635	18.8582
2	Rsbn1l	4.71982	4.978	5.49661	4.89274	5.87725
2	Rtkn2	6.73602	5.76968	6.69953	7.37222	8.07547
2	Sacs	1.99678	2.16083	2.82191	2.08303	2.53583
2	Sash1	5.3505	6.01069	6.96938	5.86579	7.7003
2	Satb1	1.4945	1.96584	1.74721	2.89311	3.03784
2	Scap	10.3089	12.0763	10.4908	11.0433	14.1597
2	Scaper	3.72889	2.81804	3.758	3.83828	4.68211
2	Scfd1	36.2616	37.5373	43.0291	43.3673	48.1287
2	Sec11c	11.7573	12.8368	14.7949	13.1647	18.9559
2	Sec61g	108.13	117.951	114.111	108.257	121.033
2	Selenok	25.2297	36.4518	36.2124	36.1195	57.3385
2	Sept5	0.556261	0.45322	0.401291	0.73767	4.09751
2	Serping1	1.98339	1.38422	1.01275	1.11394	3.60631
2	Sertad2	5.39188	6.08236	5.51678	6.01194	7.25729
2	Sertad4	0.633637	1.10634	0.806921	1.26076	2.06229
2	Sesn3	5.79486	7.3559	7.66937	9.57555	13.2026
2	Setmar	3.88546	4.2161	3.90412	4.59353	4.3751
2	Sirpa	1.22607	1.16507	1.28184	1.32832	3.93846
2	Slc12a2	11.3783	12.3153	13.0042	12.7121	14.0996
2	Slc22a23	0.563723	1.77247	2.25655	2.79002	4.75191
2	Slc4a3	1.40877	1.62816	1.90454	2.32007	3.30101
2	Smim10l1	8.82685	8.19315	10.459	12.2774	12.1067
2	Snx14	10.4718	9.87553	11.4222	11.1559	12.0699
2	Snx7	3.62368	2.62554	3.22206	4.32588	5.46035
2	Sp8	0.1247	0.447576	1.58572	3.08625	7.03051
2	Spag9	7.5653	7.12166	7.86764	7.10801	10.5772
2	Specc1	2.49707	2.4077	2.22379	2.61618	3.57041
2	Spidr	14.6279	15.3363	15.4106	16.3669	16.2992
2	Srd5a3	6.09743	6.19059	6.02016	7.13258	7.71008
2	Ssfa2	3.70699	4.6967	5.05669	4.97463	6.75855
2	Stag2	37.9925	39.7945	39.7015	40.4441	40.4193
2	Stim1	4.58273	5.07862	5.1179	6.11798	7.2211
2	Suv39h1	13.2969	15.6322	16.9136	18.4498	21.4992
2	Syt14	2.41741	2.83947	3.04044	3.07991	4.25263
2	Tab2	13.8792	12.9586	14.7419	14.123	18.8961
2	Tbc1d15	7.55458	7.71752	6.40173	9.01024	12.8212
2	Tbc1d2b	3.55337	3.04117	2.88401	2.82235	3.40455
2	Tbca	121.004	112.768	111.434	110.277	118.698
2	Tbl1x	24.3678	22.4573	19.0277	25.3816	29.2849
2	Tcn2	4.18745	3.69393	3.30001	3.56559	8.36378
2	Tead1	4.829	3.38081	3.51857	3.95687	4.59796
2	Thnsl2	0.837607	1.70063	2.30801	2.93311	3.55336
2	Thoc7	51.0561	46.5875	47.3109	52.1932	51.1821
2	Tle1	13.648	17.474	21.9888	18.153	24.7291
2	Tlk1	22.5369	24.7121	22.6121	24.1163	26.5536
2	Tll1	0.669424	1.89825	3.50105	3.52066	4.92145
2	Tmeff1	40.3693	57.5145	49.4814	41.4783	58.824
2	Tmem131l	6.70559	5.46449	4.9907	4.86866	5.97409
2	Tmem229b	0.496198	5.70091	8.75555	13.9441	22.1888
2	Tmem47	10.5206	7.33989	9.60789	12.4042	15.848
2	Tmem51	5.129	7.24294	4.91785	4.03842	6.60925
2	Tmod2	1.04552	1.22532	1.65742	2.33424	4.28219
2	Tmod3	20.6808	21.876	23.8709	24.1675	25.6484
2	Tnfaip8	2.98494	3.08771	3.31199	3.95655	4.85739
2	Tnfrsf19	0.887772	2.07473	2.46205	4.14383	9.63801
2	Tob1	10.6196	10.3165	8.71637	7.45621	10.6522
2	Top1	61.071	59.3612	64.5362	73.8581	76.866
2	Tox3	0.282632	0.253607	0.304668	0.682266	4.33911
2	Tshz1	0.327685	0.457631	0.44252	1.5291	16.9847
2	Ttc7b	12.4351	14.5825	17.4672	17.5678	18.3014
2	Ube2d1	12.5627	11.4073	10.2866	14.7131	18.9588
2	Ube2h	3.67124	3.15351	3.69332	5.27805	9.82354
2	Ubqln2	8.45607	7.83107	7.59078	9.20108	11.9421
2	Ufl1	6.63925	7.1574	8.48226	8.71002	11.0936
2	Uggt2	0.551958	0.495275	0.821374	1.23526	2.61727
2	Uso1	12.3144	14.4659	17.2397	16.9341	25.9106
2	Usp20	2.57407	2.18914	2.14002	2.71113	2.86926
2	Usp46	8.23049	7.68418	6.96959	6.52459	10.0464
2	Vash1	1.27761	1.90445	1.73108	2.44359	6.20191
2	Wac	17.5622	20.5711	19.9618	20.5538	21.5725
2	Wdfy3	4.27819	4.74544	4.15372	4.08543	5.84143
2	Wdsub1	6.16428	6.18681	6.07292	6.6571	7.4203
2	Wscd1	1.54336	2.16415	1.50534	1.98221	3.65731
2	Xxylt1	10.0101	10.3869	12.2199	11.463	11.7272
2	Yipf5	17.7626	20.8062	22.8522	19.4373	23.1876
2	Ythdf3	30.6192	31.8185	33.3824	32.3691	35.4559
2	Zc2hc1a	8.183	6.75371	7.1522	8.92067	9.95667
2	Zc3h12c	1.74239	1.45448	2.19352	2.16408	3.17981
2	Zdbf2	5.38363	6.82514	8.24703	7.88592	12.1332
2	Zfc3h1	7.11077	8.03065	7.06065	8.0087	9.79223
2	Zfp236	3.39929	3.4057	3.74287	3.53059	4.27953
2	Zfp414	13.5508	14.3756	12.0679	16.42	18.704
2	Zfp788	3.69424	4.23081	4.38697	4.47027	4.84075
2	Zfp935	4.48835	5.03365	4.92049	4.56863	5.24459
2	Zfp943	2.82404	2.36478	2.64054	2.15092	2.5683
2	Zfyve9	8.19767	6.46685	8.19016	8.93052	11.9152
2	Zmynd11	12.1743	12.0038	13.0859	14.4686	21.6808
2	Zranb3	11.1493	10.017	12.916	13.4571	13.3515
3	1110034G24Rik	5.60905	7.75927	6.44789	6.17205	5.5064
3	1190002N15Rik	9.92924	13.2049	13.8046	11.9803	11.2937
3	1500009L16Rik	13.8326	25.2871	23.1345	16.6421	13.9966
3	2410131K14Rik	7.20518	10.4898	9.89489	8.76276	7.81386
3	2610037D02Rik	2.49722	4.40013	4.07868	3.31542	1.14322
3	4632415L05Rik	2.29457	3.37427	3.57493	3.20777	2.88942
3	4921524J17Rik	18.279	29.3236	24.8881	23.1012	21.7386
3	Aco1	17.5848	21.4631	22.4112	19.7676	19.191
3	Adam23	9.24967	14.6495	13.7905	10.253	7.21811
3	Adora2b	0.80789	2.36298	2.3601	1.83012	1.19133
3	Agk	13.6356	18.1451	18.5241	14.7429	11.8843
3	Agps	28.4836	29.8133	32.3176	28.8038	29.5646
3	Ankrd35	2.66632	7.56296	5.69917	3.65579	2.28835
3	Aoah	1.75932	4.80191	3.27994	2.94669	1.16192
3	Arl8b	31.149	38.758	36.2144	32.8571	35.5117
3	Armc1	32.1874	37.7404	38.4351	37.5708	34.3166
3	Arxes2	9.58068	15.9583	14.6453	12.9358	11.8409
3	Atad5	12.1065	14.3135	14.1202	12.0798	10.9532
3	Atp11b	24.7655	31.7824	33.3153	27.6092	22.103
3	Aurkc	1.47575	3.9912	6.09047	5.9018	3.0051
3	AW146154	2.21734	2.19688	2.70561	2.19655	2.39045
3	Basp1	80.14	118.682	140.18	182.993	153.693
3	Bbs10	3.38731	3.65108	3.39878	3.73699	3.09398
3	Bmt2	6.97373	11.0873	12.6115	10.2904	12.5889
3	C1d	14.9939	16.4811	17.341	14.6373	14.1606
3	C1galt1	8.82362	15.3744	16.6618	17.361	20.8329
3	Cdc37l1	13.0653	16.6176	17.2042	12.7611	11.386
3	Cdc42ep3	5.00302	14.559	15.0386	13.4566	8.90728
3	Cdkn2aip	13.0741	14.2808	14.0383	12.4662	13.354
3	Cds1	2.61044	7.07958	4.78941	4.0946	4.34455
3	Cdyl	17.5235	38.5736	34.6034	27.5142	18.0729
3	Ceacam1	0.266746	2.28285	0.949044	0.420958	0.184279
3	Cenpc1	23.3015	23.2497	24.8943	24.7215	24.1595
3	Cep126	1.32365	1.43443	1.91282	2.15454	1.69253
3	Cep70	7.3872	9.44947	9.71297	7.29467	7.68196
3	Cggbp1	30.8644	55.6879	54.3905	49.947	36.8805
3	Cgnl1	4.7882	25.4793	40.1582	23.6936	9.18776
3	Chd1	34.288	41.3996	46.8792	41.4635	45.5403
3	Chd9	14.5538	15.7479	18.9941	19.3585	12.7836
3	Chic2	9.13398	10.5449	11.6958	11.2887	10.6339
3	Clock	2.71992	3.89679	3.88881	2.73037	3.56779
3	Cnnm2	7.80314	18.076	13.4707	9.34351	8.32295
3	Col6a5	0.338969	0.994046	1.48969	2.38113	0.865441
3	Crybg3	2.83688	4.00885	4.06653	4.32381	3.50322
3	D1Pas1	2.2566	4.28582	3.50687	5.75908	4.08266
3	Dcaf12l1	7.80668	23.8567	31.9035	32.9481	26.9419
3	Ddc	3.2741	7.96708	7.89084	8.20268	8.32875
3	Ddx11	12.4429	13.0944	15.1841	15.4262	12.0321
3	Dhrs3	0.87815	9.66791	9.33984	14.9653	24.9934
3	Dpp4	1.26816	4.24422	5.63409	4.67895	1.35245
3	Dusp6	45.4216	57.3282	71.9632	79.5384	39.4251
3	Ebf1	0.844972	1.91203	2.54441	3.23739	1.64341
3	Edem3	10.3404	14.1427	15.1648	12.1727	13.5715
3	Elovl6	33.5707	78.3502	78.6315	51.4129	38.0194
3	Eps8	4.88196	6.91367	5.87737	5.19501	6.02923
3	Etnk2	1.13717	15.9879	20.3061	9.23991	2.68957
3	Eva1a	1.09378	3.51871	2.94662	1.65951	0.327787
3	Fam49b	30.1154	34.8498	34.2301	31.9249	26.8448
3	Fancm	12.3255	13.2998	15.314	12.6231	11.1477
3	Fbxw17	4.38162	4.60133	4.65392	3.99992	3.90354
3	Foxi3	1.49659	5.68068	3.06735	2.51638	1.26281
3	Gas2l3	7.37093	10.5793	11.8357	11.1733	10.5401
3	Gjb1	0.463286	5.06524	4.11632	3.30368	0.415603
3	Gm17066	6.90872	7.11891	8.19353	6.96282	7.32591
3	Golga3	11.1553	11.8242	13.3586	11.0571	12.0192
3	Gorab	4.86019	7.2279	6.93335	6.44841	6.16385
3	Gsta4	280.405	402.791	375.104	334.065	273.389
3	Hs2st1	8.61696	9.1748	9.89615	10.3129	10.5177
3	Ino80c	13.8147	18.8717	18.354	17.5172	13.0662
3	Kat7	35.406	45.1422	42.2737	41.9087	32.2556
3	Kdm3a	23.0478	55.455	51.2254	31.8581	21.2869
3	Kdm5b	52.048	71.3062	65.4876	52.0244	45.6927
3	Khdrbs1	40.0787	47.638	50.0556	58.8806	50.8151
3	Kitl	0.353162	2.16799	2.30712	1.78487	3.09404
3	Knop1	45.3366	59.3849	56.2824	49.1913	39.899
3	Kyat3	3.31016	5.19099	7.85042	5.52243	3.00805
3	Lncenc1	19.255	32.2534	29.1182	31.9092	19.5164
3	Lnpep	6.66597	7.42033	8.2542	6.08594	7.48658
3	Malt1	3.21787	3.76775	3.85433	3.10786	3.66
3	Mbip	17.0792	33.0968	30.9052	25.8277	23.9251
3	Mcf2l	5.76823	7.63833	5.8391	5.24264	6.16659
3	Mctp2	1.41785	1.99385	2.10718	1.31166	1.38988
3	Mob4	23.5896	30.751	31.0118	30.1266	26.3033
3	Msra	5.43647	6.7999	6.41607	6.4294	4.87578
3	Msrb2	5.74905	8.19126	7.39416	4.64151	3.23639
3	Myo10	28.6135	91.2237	88.2583	61.854	60.6231
3	Mzt1	24.3694	33.1307	33.5718	25.7205	25.2641
3	Naa11	2.98498	4.89838	4.94271	5.02721	3.93425
3	Ncoa7	3.03816	5.22355	5.20825	4.79147	4.77164
3	Nedd1	15.699	15.3128	18.5715	17.0654	16.7275
3	Nfkb1	12.874	16.1464	16.6824	12.8431	12.3843
3	Nhs	1.77853	2.42644	3.38196	2.73502	1.86506
3	Nhsl1	1.64587	3.28601	3.16022	2.96275	3.5287
3	Nmnat2	3.46791	5.87685	5.91186	4.13156	3.39989
3	Nrip1	3.66573	18.9751	13.7808	13.7212	11.2247
3	Nt5e	1.07234	8.33321	8.22351	7.12628	5.11614
3	Nudt4	56.8325	86.2666	82.6953	92.8466	98.5798
3	Nup35	26.5196	43.5286	41.3292	35.6397	20.6095
3	Nxn	17.3753	42.113	37.8512	31.0793	44.2116
3	Oprd1	0.755234	3.89024	3.12919	2.92496	2.89927
3	Osgin2	6.5852	8.25971	9.02816	8.29787	6.50096
3	Paip2b	26.3176	30.3859	32.3121	27.1887	26.5453
3	Pcmtd1	7.99457	12.7454	15.0606	9.9906	8.20957
3	Pde7a	12.1111	16.9862	19.1178	19.9134	20.1803
3	Pgrmc2	17.6686	21.4794	19.5768	18.7524	18.3762
3	Pias3	4.38205	8.85924	6.99113	7.31807	6.64699
3	Pik3r1	1.63235	3.63916	3.56144	3.22575	5.11553
3	Porcn	4.64642	16.6705	23.4308	23.3525	26.8368
3	Ppa2	42.7717	42.775	43.0885	46.0331	38.6932
3	Ppm1d	14.5027	15.9447	15.9183	14.3894	15.0934
3	Ppp6c	31.2142	36.9599	35.993	33.9379	29.4115
3	Prelid2	3.7592	6.30246	5.25086	4.92215	7.16685
3	Prelid3a	3.15311	4.27658	4.75499	4.38146	3.08481
3	Prrt3	1.13067	4.86362	4.4471	3.59716	3.25125
3	Prune2	1.07732	3.97356	3.44452	3.18935	2.6692
3	Psmc2	95.1189	100.202	99.9296	99.1276	95.1132
3	Ptp4a2	74.0894	81.444	79.6766	81.7594	75.9117
3	Rab1a	82.4266	102.808	87.9385	85.317	90.8114
3	Rab21	13.6491	18.8222	17.7755	15.9959	15.0586
3	Rapgef5	5.58681	6.08662	6.88	7.5832	5.74995
3	Rbm18	11.9443	14.6864	14.4852	14.9719	15.1098
3	Ric8b	8.674	16.496	12.5318	9.38019	8.78123
3	Rimklb	10.894	12.6679	10.7257	11.3447	11.7562
3	Ripk2	4.63863	5.44866	6.57262	5.61822	4.68908
3	Rpia	5.56975	6.59357	6.29891	5.00993	4.89811
3	Scarb2	12.3523	21.231	14.9935	10.1011	11.5133
3	Senp2	27.8368	36.8917	36.6697	30.7818	26.6036
3	Siah1a	17.5983	23.0863	23.0025	21.6321	18.6472
3	Skil	45.4772	50.7949	54.2672	55.6595	44.6564
3	Slain2	11.0902	19.1048	20.1091	16.5253	16.9553
3	Slc10a7	11.4269	13.8167	15.2228	15.4857	10.097
3	Slc15a1	1.12835	7.44127	4.75853	1.52415	0.28914
3	Slc1a4	9.74548	9.90366	16.1191	16.8294	7.79259
3	Slc29a4	1.15048	2.63614	1.81285	1.63443	1.14526
3	Slc6a6	21.0769	30.4179	21.3238	20.9206	19.2232
3	Smad2	12.6689	14.581	14.4591	14.7571	13.192
3	Smim20	13.4686	16.4778	15.4835	14.0707	13.209
3	Snx30	6.2492	7.10905	6.75896	5.17985	6.91733
3	Spred2	8.94284	12.8311	8.47247	11.847	8.00572
3	Srp9	62.5717	77.2597	77.2154	65.5927	62.7359
3	Svil	1.85549	4.34776	3.09296	2.33494	3.28641
3	Taf1	20.324	22.4408	28.4304	25.2709	23.0586
3	Tank	5.74133	9.10141	10.5848	9.72291	9.27493
3	Tcerg1l	0.992512	3.05201	3.53758	2.6714	3.98184
3	Tcf7l1	2.56753	4.33884	3.19511	2.87738	3.13769
3	Tet2	9.41864	18.7665	19.9115	15.9638	7.8224
3	Tfdp2	9.09496	13.9546	14.745	15.5793	16.7034
3	Tmed5	8.95703	11.9531	11.3212	8.42588	7.36223
3	Tmem135	7.55984	14.726	15.4169	15.3168	15.3459
3	Tmem167	8.66707	10.3313	10.6022	9.42941	10.4026
3	Tmem17	3.43997	3.3025	3.35418	3.46519	3.09882
3	Tmem2	17.9366	35.0853	32.8523	29.5705	20.255
3	Tmem28	1.56801	2.55072	2.53109	2.46333	2.0178
3	Tmem38b	3.58488	5.57089	6.59913	5.17162	3.52834
3	Tmem39a	22.9372	37.3983	27.5739	21.5964	22.8485
3	Tnfsf11	1.29465	2.08761	2.19348	1.69588	1.12161
3	Tril	0.171103	2.57405	2.19307	0.794366	0.319453
3	Ttc14	6.5028	6.97649	8.36458	7.25761	7.70794
3	Ube2g1	22.5563	27.0234	29.6867	30.3207	25.4725
3	Ube2v2	6.80471	7.24049	7.58815	7.23135	6.37724
3	Upp1	69.5983	188.005	185	185.286	235.988
3	Usp13	1.95334	2.45768	2.87087	2.53674	2.86747
3	Ythdc2	5.41234	5.91762	7.43335	7.17078	6.774
3	Zbtb41	4.20896	4.80506	5.08819	3.85812	3.42657
3	Zfp120	3.93093	5.45292	5.70538	4.40548	4.43783
3	Zfp24	15.4799	19.2341	20.0002	19.9818	17.6463
3	Zfp273	3.48701	4.53554	4.87517	3.42885	2.97304
3	Zfp280c	11.2927	15.3962	15.1042	15.194	11.9418
3	Zfp667	3.06703	3.78146	3.48332	3.16609	3.29317
3	Zfp938	3.9567	4.60725	5.33809	5.01586	4.12749
3	Zfp946	2.82711	4.07566	3.44579	2.77865	3.20349
3	Zfp947	1.13131	1.76923	1.61746	1.5107	1.85511
3	Zfp970	2.09462	2.91573	2.84324	2.17342	1.93897
3	Zmym3	12.4533	29.2649	35.3515	26.7168	14.1884
3	Zranb2	61.1113	64.3757	68.3953	65.2678	59.3037

## Sheet: Fig.4F
FPKM values and FC for 212 genes from Fig. 3F. FPKM values were obtained from BMP4-induced cardiac mesodermal differentiation of WT and Smad4 KO cells on differentiation day2 (Tsaytler et al., 2023)
gene	WT	Smad4 KO	FC(KO/WT)
Pax6	0.377566	10.4224	27.6042
Cyp26a1	0.398505	3.20138	8.03348
Efhd1	0.0912847	0.558377	6.11687
Gfra1	0.140437	0.628776	4.47728
Rfx4	0.0897769	0.353138	3.93351
Aldh1a7	0.20672	0.772736	3.73808
Rarb	0.0840485	0.299648	3.56518
Elavl4	0.354586	1.13596	3.20362
Slc2a1	100.909	319.627	3.16748
Sall1	3.73703	10.3063	2.75789
Hdac9	0.395098	1.07943	2.73206
Dmd	7.65544	18.3957	2.40296
Nav2	1.352	3.2138	2.37707
Mbp	0.859932	2.03847	2.3705
Neurod1	0.489475	1.14888	2.34717
Plcb1	0.267305	0.616233	2.30536
Gpm6a	1.84733	4.12767	2.2344
Insm1	0.140914	0.296895	2.10692
Tyro3	9.71309	20.4427	2.10465
Zfp521	0.881548	1.84919	2.09766
Adgrv1	1.03699	2.17128	2.09383
Cxcr4	0.298339	0.624311	2.09262
Cdh2	1.2486	2.58169	2.06767
Ahi1	3.80985	7.75617	2.03582
Sema3e	9.94316	19.392	1.95029
Lef1	3.73707	7.26921	1.94516
Iqgap1	34.1839	63.4068	1.85487
Plpp3	1.23003	2.25169	1.8306
Trio	10.9464	19.5073	1.78207
Auts2	1.23229	2.19254	1.77924
Slitrk5	0.773669	1.36674	1.76657
Pten	54.8223	95.6842	1.74535
Zhx2	1.34354	2.32916	1.7336
Pak3	1.37052	2.31815	1.69144
Foxp1	6.01168	10.1208	1.68352
Irx3	1.98207	3.30208	1.66598
Nab1	6.19905	9.9831	1.61042
Serpine2	18.8435	30.2945	1.60769
Fyn	12.5414	19.5997	1.5628
Fzd4	0.778112	1.20954	1.55445
Epha7	3.01543	4.59549	1.52399
Immp2l	2.00484	3.02798	1.51033
Chrna7	2.37598	3.55725	1.49717
Igf2bp2	11.9194	17.8376	1.49652
Fzd5	2.59694	3.85753	1.48541
Ift57	8.17037	12.1239	1.48389
Prickle2	0.431109	0.635864	1.47495
Zeb2	0.898426	1.32285	1.47241
P2ry1	0.679786	0.984252	1.44789
Hs6st1	10.4123	15.0121	1.44177
Lrtm2	0.0833228	0.11893	1.42734
Epha4	4.25753	6.04188	1.4191
Galc	1.15012	1.58858	1.38123
Dclk2	1.42653	1.96887	1.38018
Spire1	15.4367	20.8461	1.35042
Diaph1	15.7506	21.1699	1.34407
Arl6	23.2564	31.258	1.34406
Map1b	12.76	16.9669	1.32969
Shroom2	17.5869	23.1921	1.31871
Top2b	55.4788	72.2148	1.30166
Cnr1	0.789389	1.02542	1.299
Xrcc2	9.7222	12.5942	1.29541
Fut9	1.60771	2.06146	1.28223
Tbc1d32	2.22755	2.85466	1.28152
Mycn	49.288	62.8685	1.27553
Tgif1	41.285	52.5574	1.27304
Robo1	2.38205	3.00974	1.26351
Pex2	12.0375	15.2028	1.26295
Mark1	2.40052	3.01154	1.25454
Megf9	0.676824	0.841241	1.24292
Msi2	25.8673	32.0126	1.23757
Hdac2	135.913	165.841	1.2202
Sox13	1.96178	2.38523	1.21585
Slc25a46	15.7132	19.0824	1.21442
Pgap1	7.43618	9.00639	1.21116
Tenm4	1.06676	1.26908	1.18966
Tcf12	13.5136	16.0681	1.18903
Gja1	146.848	174.084	1.18547
Mthfd1l	59.0466	69.706	1.18053
Nova1	0.59618	0.682215	1.14431
Ift52	12.0766	13.7998	1.14269
Ppp1r9a	3.40781	3.88951	1.14135
Fxr1	250.57	284.306	1.13464
Enah	16.2004	18.3302	1.13147
Igf2bp3	57.5693	65.1089	1.13097
Alg10b	18.6851	20.9516	1.1213
Mtss1	14.4926	16.2107	1.11855
Ankle2	21.5738	23.9367	1.10953
Ext1	18.8253	20.6875	1.09892
Celsr2	0.50085	0.549037	1.09621
Adcy1	1.12558	1.2325	1.09499
Ophn1	1.19845	1.31214	1.09486
Fnbp1	2.75328	3.00821	1.09259
Rab3gap1	20.8096	22.7332	1.09244
Tead2	98.5802	107.525	1.09074
Ptprk	14.8267	16.1604	1.08995
Itgb1	123.292	134.278	1.08911
Dhfr	32.5755	35.475	1.08901
Lmo4	23.0548	25.0025	1.08448
Rtn4ip1	3.94273	4.26224	1.08104
Bdnf	0.874331	0.941281	1.07657
Zmiz1	1.21923	1.30839	1.07313
Trim32	12.5885	13.5076	1.07301
Twist1	3.50079	3.74654	1.0702
Pard3	15.5477	16.5892	1.06699
Amigo2	0.987836	1.05307	1.06604
Hhip	0.140728	0.149845	1.06478
Tacc2	11.3679	12.0719	1.06193
Fancc	2.94698	3.09475	1.05014
Large1	4.6099	4.83316	1.04843
Kif5b	98.3935	102.379	1.04051
Tmem106b	6.62827	6.88585	1.03886
Tspan2	2.84485	2.95507	1.03874
Prickle1	8.40914	8.71462	1.03633
Bmp7	2.01898	2.08985	1.0351
Sox11	19.269	19.7196	1.02338
Gabrb3	3.60419	3.6763	1.02001
Olig1	0.0261534	0.0266628	1.01948
Mtmr2	48.993	49.0692	1.00156
Edn2	0	0	1
Olig3	0.0549652	0	1
Ect2	58.5707	58.4399	0.997767
Nfib	0.406854	0.405314	0.996215
Dock7	8.48648	8.433	0.993698
Sptbn1	44.49	44.0971	0.991169
Pfdn1	178.245	176.665	0.991136
Rtn4	73.1717	72.4905	0.99069
Strap	149.281	145.566	0.975114
Dync2h1	3.2307	3.14448	0.973312
Elf1	4.01068	3.89961	0.972306
Sun1	16.4136	15.9206	0.969964
Rbm45	32.505	31.4904	0.968786
Rnf165	0.0738905	0.071365	0.965821
Ccnd1	80.2849	77.1901	0.961452
B3gnt2	4.86315	4.67541	0.961395
Strn	10.241	9.83838	0.960685
Aspm	19.5987	18.7865	0.958558
Ncam1	0.835523	0.783428	0.93765
Rock1	38.7918	36.3383	0.936752
Mapk9	9.6067	8.98786	0.935582
Taok1	28.2728	26.4305	0.934838
Anapc7	12.8217	11.8927	0.927545
Lrig1	2.96913	2.75065	0.926416
Nap1l1	349.431	321.203	0.919217
Ndufs4	106.896	98.2232	0.918867
Lamc1	14.8056	13.5067	0.91227
Atg16l1	18.0673	16.4368	0.909754
Etv6	5.59471	5.05951	0.904338
Cobl	0.60964	0.551254	0.904229
Mbnl1	3.89844	3.5248	0.904157
Eed	98.564	88.5133	0.898029
Tenm3	9.38958	8.38352	0.892854
Meis1	1.65355	1.45539	0.880161
Pak1	26.7826	23.4509	0.875602
Fgf13	4.82992	4.22841	0.875462
Rbpj	9.86186	8.58812	0.870842
Zmynd8	43.4204	37.5768	0.865418
Kif14	6.6156	5.6788	0.858395
Ctnna1	147.562	126.257	0.85562
Tet1	8.7032	7.41322	0.851781
Igf1r	3.71875	3.16294	0.850538
Adgrl2	19.0546	16.0829	0.844043
Smad1	13.8872	11.5447	0.831319
Ipmk	17.3324	14.3823	0.829793
Gli2	1.23157	1.00962	0.819783
Sod1	590.178	479.024	0.81166
Mcph1	10.9696	8.79265	0.801547
Ptprz1	0.319527	0.255837	0.800674
Tmem132e	0.0835932	0.0655548	0.784212
Fn1	8.75824	6.76554	0.772477
Cldn5	0.0801964	0.0613188	0.764608
B3gnt5	17.9951	13.723	0.762596
Vps13a	6.75154	5.14089	0.76144
Mcf2	2.89422	2.16919	0.74949
Myo7a	0.224875	0.167287	0.743911
Tec	2.32428	1.70663	0.734262
Cd9	34.82	24.9362	0.716146
Etv1	5.9993	4.28181	0.713718
Tiam1	5.89555	4.19611	0.711742
Ptch1	2.34317	1.64401	0.701618
Flrt3	4.923	3.42534	0.695783
Sulf1	35.3048	24.226	0.686196
Ednrb	0.0768118	0.0526934	0.686007
Tcf4	5.98204	4.07041	0.680438
Gap43	12.9837	8.83179	0.680221
Prex2	2.0202	1.29081	0.638952
Lifr	2.88081	1.80213	0.625564
Zfp36l1	6.04134	3.7633	0.622925
Egfr	3.81438	2.33093	0.61109
Id4	2.80475	1.69122	0.602984
Dact1	2.53237	1.49984	0.592267
Vcan	6.51096	3.85032	0.59136
Degs1	35.6391	21.0031	0.589327
Itpk1	11.0735	6.47557	0.584781
Nr2f1	0.195705	0.112228	0.573455
Rbbp7	354.232	200.075	0.564813
Notch3	9.9719	5.09763	0.511199
Ndrg1	1.56192	0.791161	0.506531
Dlc1	2.78789	1.40233	0.503008
Plxnc1	0.261933	0.11503	0.439158
Zic3	28.2699	12.2082	0.431844
Nrp2	2.43509	1.04625	0.429656
Dok5	3.39266	1.45202	0.427989
Tlr2	0.527021	0.223024	0.423179
Meis2	3.76694	1.36033	0.361123
Ndnf	0.0545486	0.018537	0.339825
Chac1	4.97269	1.34573	0.270624
Prdm1	0.714511	0.166815	0.233467
Sall3	1.2035	0.256314	0.212974
Sgk1	26.1658	5.24305	0.200378
Pmp22	5.35652	1.04554	0.19519
Tfap2c	4.46802	0.854313	0.191206

## Sheet: Neural diff. FPKM values
FPKM values of all gene transcripts during RA-induced neural differentiation in WT (RA) and SOX2 KO cells (RA/dTAG13)
gene	ES_FPKM	RA_3h_FPKM	RA_6h_FPKM	RA_12h_FPKM	RA_24h_FPKM	RA/dTAG13_3h_FPKM	RA/dTAG13_6h_FPKM	RA/dTAG13_12h_FPKM	RA/dTAG13_24h_FPKM
0610005C13Rik	0.487559	0.466098	0.149561	0.0785619	0.0503007	0.214907	0.114237	0.0770726	0.0590315
0610009B22Rik	35.532	37.3317	38.6739	34.9101	22.225	36.824	37.6172	29.4892	24.4211
0610009L18Rik	0.555393	0.581417	0.248144	0.26446	0.261274	0.387816	0.340863	0.548639	0.766469
0610009O20Rik	24.8713	22.0338	23.268	23.1366	25.0038	23.7711	24.3117	23.6099	25.2408
0610010B08Rik	0.0852114	0.0958528	0.108039	0.106364	0.0445417	0.0947445	0.0862267	0.0427706	0.0420184
0610010F05Rik	6.44542	6.87472	8.54486	8.49778	9.08051	4.94561	6.51069	8.79695	8.7198
0610010K14Rik	33.3459	33.9633	30.6442	38.1471	37.9656	31.2313	26.8077	30.5229	25.9722
0610012G03Rik	18.9208	19.171	18.7868	16.5044	13.7156	19.2079	18.4126	17.0768	15.1929
0610030E20Rik	2.70478	2.86526	3.09367	3.1114	3.32136	3.33356	3.39092	3.19385	3.07689
0610031O16Rik	0	0	0	0	0	0	0	0	0
0610037L13Rik	21.3638	20.8016	18.689	18.4425	14.947	19.8782	19.7005	17.4524	15.5694
0610038B21Rik	0.122271	0.059077	0.100854	0.148826	0.309724	0.0709298	0.189579	0.273338	0.188551
0610039H22Rik	0.0981131	0.035215	0.0876717	0.0517494	0.0184622	0.0657693	0.0152123	0.015007	0.0171033
0610039K10Rik	0.0451877	0.0270315	0.0269192	0.0264823	0.0708591	0.075728	0.0700628	0.0575977	0.0131287
0610040B10Rik	0.423224	0.350549	0.407275	0.572379	1.07207	0.463748	0.555248	0.796734	0.595893
0610040F04Rik	1.05794	1.5723	1.36248	1.09219	0.565616	0.555037	0.52133	0.342229	0.26763
0610040J01Rik	0.367688	0.13747	0.383318	0.565645	0.893688	0.218234	0.290985	0.679567	1.50893
0610043K17Rik	0.0927153	0.124791	0.0207121	0.0611279	0.0436162	0.0971108	0.0539076	0.124087	0.121217
1010001N08Rik	0	0.0574671	0.0381502	0.0187665	0.0782248	0	0.0165499	0	0.0171033
1110002J07Rik	2.30216	2.47391	1.3415	0.475312	0.328226	5.05296	2.03247	0.344166	0.184353
1110002L01Rik	15.1536	14.0687	13.5642	15.3092	7.8904	11.8356	12.0102	10.414	5.06604
1110004E09Rik	30.669	31.1556	28.4067	28.5304	20.6391	28.8978	27.347	23.9166	17.9712
1110004F10Rik	87.6251	91.177	94.1719	97.3838	100.224	90.4932	96.5021	94.738	94.3538
1110006O24Rik	0.596855	0.652715	0.66667	0.491888	0.298328	0.359462	0.578383	0.570577	0.666537
1110008F13Rik	112.045	119.158	111.726	97.5967	74.3439	106.986	98.7072	87.4007	69.2165
1110008L16Rik	18.8282	19.0761	18.9476	15.1738	8.01639	16.4814	14.7639	11.8794	7.28614
1110008P14Rik	17.7694	17.451	16.1316	14.279	11.9594	17.9404	18.2209	16.441	14.4427
1110012L19Rik	13.6063	12.6711	11.2863	10.6267	10.4938	11.4351	11.0839	11.1416	12.8279
1110015O18Rik	0	0	0	0	0	0	0	0	0
1110017D15Rik	0.0324062	0.0528936	0.105349	0.143888	0	0	0.112331	0.0607782	0.0904988
1110019D14Rik	3.08866	2.04214	2.3669	3.96768	2.57312	1.8429	2.01639	2.97645	2.17536
1110020A21Rik	0.402161	0.31644	0.48019	0.54621	0.5214	0.2888	0.54081	0.456988	0.53663
1110025L11Rik	0	0	0	0	0	0	0	0	0
1110028F11Rik	0	0	0.00946401	0	0.0049824	0.0044373	0.012316	0.00404994	0.0184627
1110028F18Rik	0	0	0	0	0	0.0537042	0.0496866	0.0408467	0
1110032A03Rik	1.02587	1.24063	1.2871	1.56346	1.59883	1.34983	1.34714	2.01028	2.45362
1110032F04Rik	0.522306	0.643172	0.724907	0.752219	0.716216	0.437654	0.706444	0.790398	0.581166
1110034G24Rik	5.60905	7.75927	6.44789	6.17205	5.5064	6.26664	6.52256	6.3824	5.9923
1110036E04Rik	0	0	0	0	0.0520363	0	0	0	0
1110038B12Rik	66.3848	64.3542	63.4623	73.9844	64.5039	76.2486	74.2936	66.5392	57.649
1110038F14Rik	19.8264	22.8714	21.8983	22.1843	21.3634	20.513	22.0504	22.4285	24.6683
1110046J04Rik	0.0368835	0.0827265	0.0823817	0.0486301	0.208154	0.108149	0.114348	0.141005	0.241039
1110051M20Rik	2.89656	2.2844	2.55528	3.1806	4.42451	2.70713	3.13133	4.6747	6.16265
1110058D11Rik	0	0	0	0	0	0	0	0	0
1110059E24Rik	26.6428	28.7043	29.1139	26.3575	23.038	28.0824	28.7811	25.9071	25.7139
1110059G10Rik	2.83422	3.09768	3.0315	3.05348	2.72275	3.61765	3.20494	2.83248	2.79723
1110065P20Rik	15.0458	16.377	16.6132	15.8356	15.1303	15.7573	16.908	16.5229	16.0841
1190002N15Rik	9.92924	13.2049	13.8046	11.9803	11.2937	8.85479	9.10044	8.27594	6.61567
1190005I06Rik	19.7036	12.4267	4.86284	2.53849	1.99485	13.1823	4.90144	2.37379	2.70258
1190007I07Rik	17.4131	16.8203	16.7207	16.8005	9.91084	15.1903	14.2986	12.4786	7.01233
1300002E11Rik	3.53086	5.46721	4.5388	4.46455	6.66028	4.04579	4.74073	3.84062	4.40125
1300017J02Rik	0.163709	0.152547	0.112528	0.199263	0.207345	0.253248	0.239184	0.293741	0.235987
1500004A13Rik	0.157889	0.131049	0.232793	0.239425	0.196832	0.11907	0.119342	0.147919	0.113535
1500009C09Rik	0.110757	1.12664	0.561029	0.219356	0.0868389	0.0773382	0.0715526	0.112939	0.112626
1500009L16Rik	13.8326	25.2871	23.1345	16.6421	13.9966	12.7267	11.0771	11.5423	12.2762
1500011B03Rik	13.636	16.4291	14.8663	15.3081	15.7433	13.6814	11.6407	12.6246	11.8145
1500011K16Rik	17.1859	15.3734	16.588	15.3561	9.04033	11.6625	12.9124	12.414	9.26781
1500012K07Rik	0	0	0	0	0	0	0	0	0
1500015A07Rik	3.91158	3.65469	3.92105	2.99271	2.37156	3.27117	3.26476	3.015	2.29077
1500015L24Rik	0	0	0	0	0	0	0	0	0
1500015O10Rik	0.177443	0.202645	0.331533	0.680667	1.27489	0.175718	0.175078	0.407115	0.562404
1500026H17Rik	0.042478	0.00423508	0.00421749	0.0124471	0.0577286	0.0355934	0.0402486	0.08663	0.0946173
1600002D24Rik	0	0	0	0	0	0	0	0.00590889	0
1600002K03Rik	7.1079	8.23421	7.61071	6.38322	4.22421	8.42599	6.20995	4.59407	4.14296
1600010M07Rik	0.0465082	0.020866	0	0	0.0218789	0.253308	0.0721101	0.0177842	0
1600012H06Rik	7.4973	8.51151	7.14236	7.22342	6.37417	7.76957	7.09179	7.29455	8.42216
1600014C10Rik	1.97119	2.29412	2.06716	2.24959	3.08858	2.36166	2.4476	2.72627	3.88338
1600014C23Rik	0	0.0496273	0.0494211	0.0486191	0.0780544	0.0463432	0.0428763	0.0422976	0.0723091
1600015I10Rik	0	0	0	0	0	0.00483208	0.00447059	0.00441026	0
1600019K03Rik	0.0300304	0	0	0	0	0.0251633	0	0	0
1600020E01Rik	3.53813	4.33264	5.45259	4.11825	3.12084	4.11818	3.21283	3.46885	3.04448
1600023N17Rik	0.68212	0.52281	0.67302	0.599635	0.695263	0.65492	0.594908	0.76077	0.396361
1600025M17Rik	0.130937	0	0	0	0	0.153602	0.101508	0.0600827	0.205427
1600027J07Rik	0	0	0.026176	0	0	0	0	0.0672091	0.0765974
1600029I14Rik	0	0	0	0	0	0.0138922	0.012853	0	0.0144507
1600029O15Rik	0.031675	0.0355265	0.0566062	0.0417657	0.0223528	0.0132702	0.0429711	0.0121124	0.0138037
1700001C02Rik	0.0201187	0	0	0	0	0	0	0	0
1700001C19Rik	0.0699145	0.216346	0.122384	0.130434	0.18446	0.210403	0.215295	0.322978	0.766131
1700001D01Rik	0	0	0	0	0	0	0	0	0
1700001F09Rik	0	0	0	0	0	0	0	0	0
1700001G01Rik	0	0	0	0	0.0086283	0	0.00710945	0	0
1700001G11Rik	0.260784	0.200574	0.299612	0.376624	0.262888	0.109259	0.245493	0.327655	0.243538
1700001G17Rik	0.241696	0.159042	0.172779	0.18414	0.303204	0.202523	0.349762	0.320396	0.266842
1700001J03Rik	0	0	0	0.0161855	0.0346463	0	0	0.0422433	0.0481441
1700001J11Rik	0	0	0.0311185	0.00510225	0.00546086	0	0	0.0266331	0.0101178
1700001K19Rik	0	0	0	0	0	0	0	0	0
1700001K23Rik	0	0	0	0	0	0	0	0	0
1700001L05Rik	4.35486	2.16259	1.90199	1.84386	1.29992	1.88151	1.7981	1.77566	1.13144
1700001L19Rik	0.0792285	0.0355461	0.0283187	0.0417888	0.0894518	0.0597489	0.0737055	0.0969477	0.0483394
1700001O22Rik	0.345122	0.949146	1.3988	2.02317	2.49588	0.54348	0.644696	1.14439	1.45145
1700001P01Rik	0.665723	0.720948	0.369233	0.746661	0.151189	0.423179	0.231353	0.333568	0.120052
1700003C15Rik	0	0	0	0	0	0	0	0	0
1700003D09Rik	0	0	0	0.00906576	0.0194066	0	0	0	0
1700003E16Rik	0.139751	0.0313499	0.106147	0.0245704	0.039446	0.105391	0.0866728	0.112223	0.109628
1700003E24Rik	0	0	0	0	0	0	0	0	0
1700003F12Rik	0.0586269	0.0701417	0.261939	0.120254	0.459666	0.0982501	0.0606	0.149455	0.749463
1700003G13Rik	0	0	0	0	0	0	0	0	0
1700003G18Rik	0	0.0414628	0.0412905	0	0.0217377	0.0193595	0	0	0
1700003H04Rik	0	0	0	0	0	0	0	0	0
1700003I22Rik	0	0	0	0	0	0	0	0	0
1700003L19Rik	0	0	0	0	0	0	0	0	0
1700003M07Rik	0.0867274	0.160489	0.0762812	0.069274	0.129196	0.375387	0.215925	0.152535	0.235471
1700003P14Rik	0	0	0	0	0	0	0	0	0
1700006A11Rik	0	0	0	0	0	0	0	0	0
1700006E09Rik	0	0	0	0	0	0	0	0	0
1700006F04Rik	0	0	0	0	0	0	0	0	0
1700006H21Rik	0	0	0	0	0	0	0	0	0
1700007F19Rik	0	0	0	0	0	0	0	0	0
1700007G11Rik	0.149734	0.0149285	0.0594661	0.0146253	0	0.153347	0.128977	0.101789	0.188513
1700007J10Rik	0	0	0	0	0	0	0	0	0
1700007K09Rik	0	0.019014	0	0	0.039874	0	0.0492824	0	0
1700007K13Rik	7.99963	10.4394	6.49556	4.54202	2.27976	12.3463	8.0801	5.76368	5.93211
1700007L15Rik	3.73933	3.64784	3.51274	4.68631	2.79652	2.68338	3.4192	3.54904	3.39295
1700007P06Rik	0	0	0	0	0	0	0	0	0
1700008C04Rik	0	0	0	0	0	0	0	0	0
1700008J07Rik	0.912952	1.09931	0.984216	1.27891	1.46301	1.0315	1.02739	1.32434	1.36045
1700008K24Rik	0	0	0	0	0	0	0	0	0
1700008O03Rik	0.723301	0.507931	0.49177	0.442322	0.547381	0.342563	0.353506	0.625318	0.356333
1700008P02Rik	0	0	0	0	0	0	0	0	0
1700009C05Rik	0	0	0.0325288	0	0	0	0	0	0.0158645
1700009J07Rik	0	0	0	0	0	0	0	0	0
1700009N14Rik	0	0	0	0	0	0	0	0.00868073	0.00989332
1700010B08Rik	0	0	0	0	0	0	0	0	0.0278691
1700010D01Rik	0	0.0255536	0	0	0	0	0	0	0
1700010I02Rik	0	0	0	0	0	0	0	0	0
1700010I14Rik	0.0726666	0.116352	0.197659	0.194492	0.322942	0.135701	0.0946109	0.0700051	0.0705774
1700010J16Rik	0	0	0	0	0	0	0	0	0
1700010K23Rik	0	0	0	0	0	0	0	0	0
1700011B04Rik	0	0	0	0.0582979	0.0207985	0	0	0	0
1700011C11Rik	0	0.035409	0.0705238	0.0693793	0	0	0	0	0
1700011H14Rik	0	0.0440565	0.0219367	0.258969	4.33078	0.0205705	0.00951582	0.046937	1.33734
1700011I03Rik	0	0	0	0	0	0	0	0	0
1700011L22Rik	0.0292935	0	0	0	0	0	0	0.0112015	0
1700011M02Rik	0.034106	0	0	0	0	0	0	0.0260835	0
1700012A03Rik	0	0	0	0	0	0	0	0	0
1700012B07Rik	0	0.0726117	0.0136316	0.0510618	0.0143528	0.0383479	0.0118262	0.0233335	0
1700012B09Rik	0	0.0375284	0.0373725	0.036766	0.019675	0.0350449	0.0648465	0.0799641	0.0911341
1700012C14Rik	0.0862922	0.154861	0.179921	0.151715	0.135315	0.120511	0.156094	0.109991	0.100284
1700012D01Rik	0.164886	0	0.0368347	0.0181185	0.0969597	0.051811	0.0639134	0.141864	0.0898228
1700012D14Rik	0.159414	0.102174	0.142449	0.280275	0.19284	0.15266	0.158894	0.26125	0.357292
1700012D16Rik	0	0	0.0221072	0.0217484	0.0698311	0.0414608	0	0.0378414	0
1700012H19Rik	0	0	0	0	0	0	0	0	0
1700012I11Rik	0	0	0	0	0	0	0	0	0
1700012P22Rik	0	0	0	0	0	0	0	0	0
1700013D24Rik	0	0	0	0	0	0	0	0	0
1700013F07Rik	0.0725904	0	0.0216217	0.0638126	0.0682976	0.0202752	0.168825	0.129537	0.0421803
1700013G24Rik	0.0276535	0	0	0	0	0	0	0	0
1700013H16Rik	0.0585152	0.0315036	0.0209151	0.0411515	0.0220219	0.186319	0.145163	0.0447512	0.0816038
1700015F17Rik	0	0.0181035	0.0180283	0	0	0	0.0312816	0	0.0527551
1700015G11Rik	0	0	0	0	0	0	0	0	0
1700016C15Rik	0	0	0	0	0	0	0	0	0
1700016D06Rik	0	0.0712386	0.0101347	0	0	0	0	0	0
1700016G22Rik	0.072468	0	0.0215853	0.021235	0	0	0.0561802	0	0
1700016H13Rik	0.103901	0.146799	0.130114	0.107399	0.154124	0.0383891	0.0473559	0.0700755	0.0158623
1700016K05Rik	0	0	0	0	0	0	0	0	0
1700016K19Rik	0.497703	0.097692	0.166776	0.341812	0.453637	0.299746	0.43407	0.77316	0.77271
1700016L04Rik	0.0157412	0.0141247	0	0.0138377	0.0296207	0.01319	0.0366097	0.0361157	0
1700016L21Rik	0	0	0	0	0	0	0	0	0
1700016P04Rik	0	0	0	0	0	0	0	0	0
1700017B05Rik	7.52806	6.93473	5.8734	6.82447	6.07767	8.71633	7.42506	7.9088	7.6218
1700017D01Rik	0	0	0	0	0	0	0	0	0
1700017G19Rik	0	0	0	0	0	0	0.00455308	0	0
1700017J07Rik	0.333834	0.435711	0.379663	0.0800361	0.171323	0.203439	0.399967	0.11605	0.158712
1700017L05Rik	0	0	0	0	0	0	0	0	0
1700017N19Rik	0	0	0	0	0	0	0	0	0
1700018A04Rik	0	0	0	0	0	0	0	0	0
1700018B08Rik	0.0919062	0.176734	0.140275	0.0810914	0	0.0439612	0.0406546	0.0302345	0.0228059
1700018B24Rik	0.00850119	0.0152563	0.0189912	0.0074732	0.00399923	0.0213701	0.0296572	0.0260061	0.0111146
1700018F24Rik	0	0	0	0	0	0	0.009924	0	0
1700018G05Rik	0	0	0	0	0	0	0	0	0
1700018L02Rik	0.0229744	0	0.0410588	0.0302943	0	0	0.00890534	0.0263555	0.0700863
1700019A02Rik	0.365538	0.717498	0.898251	1.12468	0.494386	0.22972	0.212535	0.15725	0.0995644
1700019C18Rik	0	0	0	0	0	0	0	0	0
1700019D03Rik	22.4314	24.2736	22.5613	20.4286	12.5886	12.6649	10.053	11.0208	7.79962
1700019E08Rik	0.0451166	0	0.100788	0.0396609	0	0	0.0174881	0	0
1700019G24Rik	0	0	0	0	0	0	0	0.063816	0.0484869
1700019M22Rik	0	0	0	0	0	0	0	0	0
1700019N19Rik	0.031039	0	0	0	0	0.0130042	0.0120314	0	0.0270539
1700019P21Rik	0	0	0	0	0	0	0	0	0
1700020A23Rik	0	0	0	0	0	0	0	0	0
1700020D05Rik	0.126517	0.113524	0.163298	0.259509	0.23807	0.164907	0.108979	0.107508	0.220546
1700020G17Rik	0	0	0	0	0	0	0	0	0
1700020I14Rik	27.0395	24.9917	31.1612	30.8698	36.2438	27.973	34.956	32.7393	34.8851
1700020L24Rik	0.0923169	0	0.0274975	0.0811537	0.144763	0.0902473	0.0715679	0.0823691	0.160929
1700020M21Rik	0	0.020021	0	0	0	0.0186961	0	0	0
1700020N01Rik	0.324023	0.181717	0.0844491	0.118684	0.165133	0.248882	0.136065	0.144553	0.0706053
1700020N15Rik	0.0524707	0.21187	0.0937734	0.0922516	0.0493678	0.0439666	0.0406775	0	0
1700020N18Rik	0	0	0.0234005	0	0.0246388	0	0.0203016	0	0
1700021F05Rik	37.6298	31.6184	29.2777	28.5782	18.295	30.0607	28.2447	27.0827	18.7142
1700021F07Rik	0	0	0	0.0196448	0	0.0187253	0	0	0.019478
1700021N21Rik	0.0158282	0.0284055	0	0	0	0.0265257	0	0	0
1700022A21Rik	0	0	0	0	0	0.0165786	0	0.00756567	0
1700022A22Rik	0	0	0	0	0	0	0	0	0
1700022E09Rik	0	0	0	0	0	0	0	0	0
1700022H01Rik	0	0.0187916	0	0	0	0	0	0	0.0365069
1700022H16Rik	0	0	0	0	0	0	0	0	0
1700022I11Rik	0	0	0	0	0	0	0	0	0
1700023C21Rik	0	0	0	0	0	0	0	0	0
1700023D09Rik	0.294043	0.37597	0.257405	0.161145	0.273785	0.175545	0.26392	0.0801103	0.159776
1700023F02Rik	0	0	0	0	0	0	0	0	0
1700023F06Rik	0.226994	0.246564	0.160134	0.483109	0.494583	0.13014	0.277855	0.338064	0.458179
1700024B18Rik	0	0	0	0	0	0	0	0	0
1700024F13Rik	0.599531	0.288194	0.554861	0.941132	0.705096	0.143532	0.49798	0.605887	0.317267
1700024G13Rik	0.107974	0.129181	0.128644	0.0316391	0	0.120632	0.0279019	0.0550507	0.0627406
1700024I08Rik	0	0	0	0.0165907	0	0	0	0	0
1700024N05Rik	0	0	0	0	0	0	0	0	0
1700024P04Rik	0	0	0	0	0	0	0	0	0
1700025B11Rik	0	0	0	0	0	0	0	0	0
1700025C18Rik	0	0	0	0	0	0	0	0	0
1700025F22Rik	0	0	0	0	0	0	0	0	0
1700025F24Rik	0	0	0.0143178	0.0422562	0	0	0	0	0
1700025G04Rik	0.879678	0.939566	1.04589	1.23032	2.2536	0.826937	0.812891	1.23433	1.62179
1700025J12Rik	0	0	0	0	0	0	0	0	0
1700025K24Rik	0	0	0	0	0	0	0	0	0
1700025M24Rik	0	0	0	0	0	0	0	0	0
1700025N23Rik	0	0	0	0	0	0	0	0	0
1700026D11Rik	0	0	0	0	0	0	0	0	0
1700026F02Rik	0	0	0	0	0	0	0	0	0
1700026J14Rik	0.108246	0.0971295	0.064484	0.222031	0.0509222	0.015117	0.0559444	0.137973	0.0943479
1700027A15Rik	0	0	0	0	0	0	0	0	0
1700027F06Rik	0	0	0	0	0	0	0	0	0
1700027F09Rik	0	0	0	0	0	0	0	0	0
1700027H10Rik	0	0	0	0	0	0	0	0	0
1700027I24Rik	0	0	0	0	0	0.0344911	0	0	0
1700027J07Rik	0	0	0.0120755	0	0	0	0.0104764	0.02067	0
1700028B04Rik	0.311402	0.628702	0.579713	0.250934	0.146493	0.369654	0.301765	0.158769	0.0678553
1700028D13Rik	0	0	0	0	0	0	0	0.0196326	0
1700028E10Rik	0.0724805	0.125213	0.208545	0.200772	0.0819064	0.0696492	0.140599	0.156239	0.0689214
1700028I16Rik	0.542595	1.19284	0.981824	0.810871	0.33183	1.40943	0.820252	0.342346	0.354698
1700028J19Rik	0.156882	0.173257	0.107835	0.243997	0.227083	0.343806	0.233887	0.175355	0.13674
1700028K03Rik	0.0727509	0.0865224	0.0483022	0.129791	0.0703736	0.0458612	0.0276701	0.0575678	0
1700028M03Rik	0	0	0.0273506	0	0	0	0	0.0468166	0
1700028P14Rik	0	0.0148081	0	0.0290146	0	0	0	0.0504843	0.0287681
1700028P15Rik	0	0	0	0	0	0	0	0	0
1700029B22Rik	0	0	0	0	0	0	0	0	0
1700029F12Rik	0	0	0	0	0	0	0	0	0
1700029H14Rik	0	0.00956942	0.00953001	0.0093756	0.0282348	0.00893573	0	0.00815601	0.0174377
1700029I15Rik	0	0	0	0.0345944	0.0370258	0.032975	0	0.0300964	0.102901
1700029J03Rik	0	0	0	0.0159599	0	0	0	0	0
1700029J07Rik	0.224801	0.0797478	0.112117	0.243575	0.162319	0.166463	0.214804	0.259883	0.191382
1700029M20Rik	0.166799	0.594144	0.243897	0.0725083	0.0237776	0.741181	0.164576	0.0463871	0.00440442
1700029N11Rik	0	0	0	0	0	0	0	0.0193895	0
1700029P11Rik	6.9804	6.11293	7.06254	8.87859	6.18592	5.82562	5.20545	5.37056	2.81652
1700030A11Rik	0	0	0	0	0	0.0270335	0	0	0
1700030C10Rik	8.15932	6.35964	5.39028	5.67532	3.69769	4.30962	4.75375	4.89929	3.06341
1700030F04Rik	0	0	0	0	0	0	0	0	0
1700030F18Rik	0	0	0	0	0	0	0	0	0
1700030J22Rik	0.858619	0.431888	0.423484	0.484463	0.585479	0.810513	0.871379	0.798273	0.759099
1700030K09Rik	7.89117	6.26521	6.00185	5.7021	3.90939	6.5875	6.93659	6.14785	5.55077
1700030L20Rik	0	0	0	0	0	0	0	0	0
1700030M09Rik	0	0	0	0.0391878	0	0	0.0115197	0	0.0129516
1700030N03Rik	0	0	0	0	0	0	0	0	0
1700030O20Rik	0	0	0	0	0	0.0202069	0	0	0
1700031A10Rik	0	0	0	0	0	0	0	0	0
1700031F05Rik	0	0.0189022	0	0.0462954	0.0594591	0.0441283	0.040827	0	0.0550825
1700031L13Rik	0	0	0	0.0156233	0	0	0	0	0
1700031M16Rik	0	0	0	0	0	0	0	0	0
1700031P21Rik	0	0	0	0	0	0	0	0	0
1700034E13Rik	0	0	0	0	0	0	0	0	0
1700034G24Rik	0	0	0	0	0	0	0	0	0
1700034H15Rik	0.0656786	0.0176802	0.0674923	0.0750575	0.0432562	0.0220136	0.0356418	0.0853904	0.0343477
1700034I23Rik	0	0	0	0	0	0	0	0	0
1700034J05Rik	0	0	0	0	0	0	0	0	0
1700034K08Rik	0	0	0	0.020409	0.0436869	0	0	0	0
1700034P13Rik	0.134232	0.0602238	0.0514059	0.0590003	0.0992312	0.152647	0.0594643	0.102658	0.025071
1700036G14Rik	0.0265761	0	0	0	0	0	0	0	0
1700037C18Rik	1.14909	1.01937	0.968465	1.26268	1.05657	1.2911	1.45772	1.31821	1.33162
1700037H04Rik	31.6996	29.817	24.8464	25.7247	23.5	32.6052	28.4833	23.4854	22.1135
1700039E22Rik	0	0	0	0	0	0	0	0	0
1700041A01Rik	0	0	0	0	0	0	0	0	0.0338357
1700041C23Rik	0	0	0	0	0	0	0	0	0
1700041M19Rik	0	0	0	0	0	0	0	0	0
1700042G07Rik	0.0365421	0	0	0	0	0	0	0.0279467	0.0318504
1700042G15Rik	0.00721944	0	0	0	0	0.00604128	0	0	0.0184513
1700042O10Rik	0.119926	1.56633	1.08354	1.13624	1.30386	0.167482	0.0826415	0.13248	0.418126
1700044C05Rik	0	0	0	0	0	0	0	0	0
1700044K03Rik	0	0	0	0	0	0	0	0	0
1700045H11Rik	0	0	0	0	0	0	0	0	0
1700046C09Rik	0	0	0	0	0	0	0	0	0
1700047A11Rik	0	0	0	0	0	0	0	0	0
1700047E10Rik	0	0.0226294	0	0	0	0.0422637	0	0	0
1700047G03Rik	0	0	0	0	0	0	0	0	0
1700047I17Rik2	0.0186469	0.0903524	0.0633172	0.0524544	0.0701765	0.0562489	0.0925172	0.0855643	0.0682616
1700047L14Rik	0	0	0	0	0	0	0	0	0
1700047M11Rik	0	0	0	0	0	0	0	0	0
1700048M11Rik	0	0	0	0	0	0	0	0	0
1700048O20Rik	0.0775136	0.146062	0.200867	0.211235	0.19691	0.0649507	0.0901376	0.112633	0.168904
1700049E15Rik	0	0	0	0	0	0	0	0	0
1700049E22Rik	0	0	0	0.024837	0	0	0	0.0216077	0
1700049L16Rik	0	0	0	0	0	0	0	0	0
1700051A21Rik	0	0	0	0	0	0	0.00817744	0.00806707	0
1700052I22Rik	0	0	0	0	0	0	0	0	0
1700052K11Rik	1.42473	1.21983	1.45877	1.81605	2.16711	1.87032	2.17681	2.87838	3.82374
1700054A03Rik	0	0	0	0.0484321	0	0.046165	0.0142371	0	0.0320138
1700054K19Rik	0	0	0	0	0	0	0	0	0
1700054M17Rik	0	0	0.0575284	0	0	0	0	0	0
1700055C04Rik	0	0	0	0	0	0	0	0	0
1700055D16Rik	0.0121911	0.0061207	0.0108937	0.00599635	0.012854	0	0.0264404	0.0113632	0.00595125
1700056E22Rik	0.325894	0.25255	0.132369	0.260441	0.432057	0.285488	0.26413	0.271895	0.723041
1700057G04Rik	0	0	0.0121674	0.0119699	0	0	0	0.0104136	0
1700057H15Rik	0	0	0	0	0	0	0	0.0223573	0
1700057H21Rik	0.198165	0.101608	0	0	0	0	0	0	0
1700060C16Rik	0	0	0	0	0	0	0	0	0
1700060C20Rik	0	0	0	0	0	0	0	0	0
1700061F12Rik	0	0	0	0	0	0	0	0	0
1700061G19Rik	4.6737	4.30369	3.47244	2.92881	0.889344	2.34191	1.23489	0.678278	0.432284
1700061I17Rik	0	0	0	0	0	0	0	0	0.0063636
1700061J23Rik	0	0	0	0	0	0	0	0	0
1700061N14Rik	0	0	0	0	0	0	0	0	0
1700063A18Rik	0	0	0	0	0	0	0	0	0
1700063D05Rik	0.0404076	0	0	0	0	0	0	0.0309029	0.0352197
1700063O14Rik	0	0	0	0	0	0	0	0	0
1700064J06Rik	0	0	0	0	0	0	0	0	0
1700064M15Rik	0	0	0	0	0.0626856	0.0558274	0.034434	0.0169846	0
1700065D16Rik	0.0364491	0.131769	0.0986518	0.135569	0	0	0.0779106	0.10554	0
1700065I16Rik	0	0	0	0	0	0	0	0	0
1700065J11Rik	0	0	0	0	0	0	0	0	0
1700065J18Rik	0	0	0	0	0	0	0	0	0
1700065L07Rik	0	0	0	0	0	0	0	0	0
1700065O20Rik	0	0	0	0	0	0	0	0	0
1700066B17Rik	0	0	0	0	0	0	0	0.020631	0
1700066B19Rik	0.148737	0.0359322	0.0408948	0.0150867	0.0269117	0.0958697	0.155221	0.0437503	0.0698064
1700066J03Rik	0	0	0	0	0	0	0	0.0212308	0
1700066M21Rik	4.59699	4.54381	4.75906	3.95735	4.17723	4.43073	4.79356	4.17874	4.52579
1700066N21Rik	0	0	0	0	0	0	0	0	0
1700066O22Rik	0	0	0	0	0	0	0	0	0
1700067G17Rik	0	0.0213159	0	0	0	0	0	0	0
1700067K01Rik	0.872157	0.569157	0.625834	0.755076	0.745981	0.498275	0.460999	0.727644	0.714108
1700067P10Rik	0	0	0	0	0	0	0	0	0
1700069L16Rik	0.061042	0.0547733	0	0	0	0.0681982	0.0315482	0	0.0177349
1700069P05Rik	0	0	0	0	0	0	0	0	0
1700071K01Rik	0	0.0123829	0	0	0	0	0	0	0
1700071M16Rik	0	0	0	0	0	0	0	0	0
1700072B07Rik	0	0	0	0	0	0	0	0	0
1700072I22Rik	0	0	0	0	0	0	0	0	0
1700072O05Rik	0	0	0	0	0	0	0	0	0
1700073E17Rik	0	0	0	0	0	0	0	0	0
1700074H08Rik	0	0	0	0	0	0	0	0	0
1700074P13Rik	0	0	0	0	0	0	0	0	0
1700080E11Rik	0	0	0	0	0	0.0137806	0	0.0125776	0
1700080N15Rik	0	0	0	0	0	0	0	0	0
1700080O16Rik	0	0	0	0	0	0	0	0	0
1700081H04Rik	0	0	0	0	0	0	0	0	0.0110883
1700083H02Rik	0	0	0	0	0	0	0	0	0
1700084D21Rik	0	0	0	0	0	0	0	0	0
1700084E18Rik	0.297052	0.444244	0.412905	0.522263	0.55897	0.580785	0.793211	0.530085	0.402754
1700084F23Rik	0	0	0	0	0	0	0	0	0
1700084J12Rik	0	0	0	0.0172262	0	0.0492595	0	0.0449593	0
1700084M14Rik	0	0	0	0	0	0.0430211	0	0	0
1700085C21Rik	0	0	0	0	0	0	0	0	0
1700086L19Rik	0	0.031388	0.0312578	0.0307505	0.0987355	0.0439662	0.247191	0.334404	0.512481
1700086O06Rik	1.02098	1.0438	1.14667	1.12649	1.36632	1.47417	1.36184	1.90973	1.45245
1700088E04Rik	0.286649	0.349898	0.245017	0.183909	0.443468	0.214517	0.240417	0.367212	1.01456
1700091H14Rik	0	0.00926043	0	0	0	0	0	0	0
1700092C02Rik	0	0	0	0	0	0	0	0	0
1700092C10Rik	0	0	0	0	0	0.0210947	0	0	0.0219427
1700092E19Rik	0	0	0	0.00767358	0	0	0	0	0
1700092K14Rik	0	0	0	0	0	0	0	0	0
1700092M07Rik	0.640833	0.507374	0.673688	0.59648	0.354668	0.789664	0.526024	0.518925	0.197137
1700093K21Rik	0.0217039	0.0876373	0.0678792	0.0829368	0.0204204	0	0.0110824	0	0.012459
1700094D03Rik	0.63829	0.809327	0.805962	0.735961	0.826855	0.744128	0.720729	0.725151	0.624883
1700094J05Rik	0	0.0128921	0	0	0	0.060195	0.0111384	0.0109881	0.0250459
1700094M24Rik	0	0	0	0	0	0	0	0	0
1700095A21Rik	0	0.0240477	0	0	0	0	0	0	0
1700095B10Rik	0	0.01353	0	0	0	0	0	0	0
1700095J12Rik	0	0	0	0	0	0	0	0	0
1700096J18Rik	0	0	0	0	0	0	0	0	0
1700096K18Rik	0.800749	0.904799	0.839204	0.773443	0.734793	0.472163	0.674421	0.831649	0.965053
1700096P03Rik	0	0	0	0	0	0	0	0	0
1700097N02Rik	0.593323	4.68505	2.25705	0.730207	1.08457	0.284092	0.197129	0.259292	0.147756
1700099I09Rik	0	0	0	0	0	0	0	0	0
1700100I10Rik	0	0	0	0	0	0	0	0	0
1700100L14Rik	0	0	0	0	0	0	0	0	0
1700101I11Rik	0.0177723	0	0.0476429	0	0.0167213	0.0148919	0	0	0.0619622
1700101O22Rik	0	0	0	0	0	0	0	0	0
1700102H20Rik	0.427597	0.543555	0.573137	0.375891	0.431501	0.447869	0.355427	0.525885	0.34164
1700102P08Rik	0.665346	1.08868	0.897637	0.860133	0.380509	1.02757	0.50569	0.389115	0.238791
1700104L18Rik	0.023954	0	0	0	0	0.0200717	0	0.0183195	0
1700105P06Rik	0.12905	0.162116	0.230632	0.2042	0.242836	0.108134	0.0400179	0.138172	0.179969
1700108F19Rik	0.198035	0.266547	0.162213	0.116058	0.0310539	0.0414846	0.0767624	0	0.0287681
1700108J01Rik	0	0	0	0	0	0	0	0	0
1700109G14Rik	0	0	0	0	0.016889	0.0300824	0	0.0274564	0.0312917
1700109G15Rik	0	0.0334726	0	0	0	0.0312575	0	0	0
1700109H08Rik	0.140258	0.251702	0.16112	0.211389	0.263893	0.100768	0.217501	0.183862	0.0174963
1700109I08Rik	0	0	0	0	0	0	0	0	0
1700109K24Rik	0	0	0	0	0	0	0	0	0
1700110C19Rik	0.0396801	0	0	0	0	0.066498	0	0	0.0518783
1700110I01Rik	0	0	0	0	0	0	0	0	0
1700110I07Rik	0	0	0	0	0	0	0	0.0150897	0
1700110K17Rik	0.0202324	0	0	0	0.0190359	0.0169532	0	0.0309466	0.0705388
1700111N16Rik	0	0	0.0113075	0	0	0	0	0	0
1700112H15Rik	0	0	0	0	0	0	0	0	0
1700112J05Rik	0	0	0	0	0	0	0	0	0
1700112J16Rik	0.0452693	0.153239	0.0940298	0.0697637	0.136339	0.0935926	0.0508158	0.0903682	0.177799
1700113A16Rik	1.48637	1.41218	1.28912	1.72937	1.09684	0.830312	1.00545	1.61596	1.09231
1700113B09Rik	0	0.119567	0	0	0.0313428	0	0	0	0.0580715
1700113H08Rik	0	0	0	0	0	0	0	0	0.0278899
1700116B05Rik	0.0346003	0	0	0	0	0	0	0	0.0303682
1700119H24Rik	0	0	0	0	0	0	0	0	0
1700120C14Rik	0.258432	0.298148	0.230929	0.227181	0.104207	0.402159	0.372073	0.112939	0.193073
1700120E14Rik	0	0	0	0	0	0	0	0	0
1700120G07Rik	0	0	0	0	0	0	0	0	0
1700120K04Rik	0	0	0	0.069571	0.0248203	0	0	0	0
1700121L16Rik	0	0	0	0	0	0	0	0	0
1700121N20Rik	0.0975404	0.125034	0.136966	0.0367481	0.0131103	0	0.0648149	0.0426268	0.0607265
1700122C19Rik	0	0	0	0	0	0	0	0	0
1700122O11Rik	0.0185791	0.0333423	0.0166019	0.0163325	0.0349608	0.015568	0	0.0142089	0
1700123J17Rik	0	0	0.0078475	0	0	0.00735889	0	0	0
1700123K08Rik	0	0	0	0	0	0	0	0	0
1700123L14Rik	0	0	0	0	0	0	0	0	0
1700123M08Rik	0.430004	0.265269	0.240151	0.425257	0.265502	0.112597	0.364609	0.318581	0.234247
1700123O12Rik	0	0	0	0	0	0	0	0	0
1700123O20Rik	18.2222	21.9918	19.6846	18.0719	15.7106	21.0321	19.0119	17.5374	17.1913
1700123O21Rik	0	0	0	0	0	0	0	0	0
1700124L16Rik	0.0828006	0.111446	0.110983	0.0727881	0.311616	0.0693809	0.160476	0.253297	0.180424
1700125G02Rik	0	0	0	0	0	0	0	0	0
1700125G22Rik	0.133097	0.134357	0.0445995	0.0292505	0.109572	0.0697032	0.0386932	0.0508947	0.0870061
1700125H03Rik	0.0741434	0.0798352	0.0530024	0	0.0699414	0	0.0459833	0.198462	0.0258496
1700125H20Rik	0.0293836	0	0.0262566	0.0258305	0.013823	0.036932	0.0227794	0.0674159	0.0384165
1700126H18Rik	0	0	0	0	0	0	0	0	0
1700128A07Rik	0	0	0	0	0	0	0	0	0
1700128F08Rik	0	0	0	0	0	0	0	0	0
1700129C05Rik	0	0	0	0	0	0	0	0	0
1810006J02Rik	0	0	0	0	0	0	0	0	0
1810007C17Rik	0	0	0	0	0	0	0	0	0
1810007D17Rik	0.0193053	0.069291	0.0172508	0.0339416	0.0181636	0.0161764	0.0448987	0	0
1810008I18Rik	0	0	0	0	0	0	0	0	0
1810009A15Rik	191.797	188.213	184.17	178.327	113.891	161.855	149.215	137.719	85.8915
1810009J06Rik	0	0	0	0	0	0	0	0	0
1810010D01Rik	0.0612813	0	0.0136899	0.0269408	0.0288287	0.0256746	0.0475078	0.0117195	0.0133533
1810010H24Rik	0.495297	0.87717	0.640586	0.847892	1.03012	0.338571	0.707322	0.996823	0.942935
1810011H11Rik	0	0	0	0	0	0	0.00753901	0	0
1810012K16Rik	0.079287	0.0711447	0.0236164	0.185865	0.0497321	0.132873	0.0409777	0.202123	0.299465
1810013A23Rik	0.0343513	0	0	0	0	0	0	0	0
1810013L24Rik	14.0784	15.5258	14.1574	14.042	12.1773	17.2766	14.4441	13.4505	12.0563
1810014B01Rik	3.12133	3.26891	3.16051	3.66111	1.68883	2.00048	2.03591	2.42094	1.54911
1810018F18Rik	0	0	0	0	0	0	0	0	0
1810019D21Rik	1.1249	0.528471	0.595095	0.37149	0.315753	0.933261	0.691906	0.648005	0.630772
1810020O05Rik	0	0.0859353	0.0978038	0.0721624	0.064362	0.149033	0.0848516	0.115096	0.202723
1810021B22Rik	0.0219029	0	0.019572	0.0192544	0.0412153	0	0.0169801	0.0670036	0.133636
1810022K09Rik	253.081	265.845	243.864	220.672	168.594	229.189	208.816	185.096	144.454
1810024B03Rik	0.0452591	0.0203056	0.0202213	0.0397862	0.0106457	0.0758477	0.0877169	0.112493	0.0295862
1810026B05Rik	2.60074	2.33015	2.60872	2.61165	3.66194	3.25632	3.04591	3.07411	3.47053
1810030O07Rik	14.4158	14.2361	12.7041	9.94927	9.22909	14.3468	12.2329	10.4706	11.1797
1810032O08Rik	18.2245	19.8893	20.5076	19.3284	8.8258	20.987	21.124	16.3509	8.5119
1810034E14Rik	0.0158985	0.00713289	0.0142065	0	0.112187	0.0333044	0.0246503	0.060794	0.194001
1810037I17Rik	67.5571	69.9303	62.9774	59.2201	47.6404	50.2498	51.8838	52.4969	45.6816
1810041H14Rik	0.428859	0.297657	0.581014	0.44373	0.288307	0.29133	0.659747	0.591394	0.574351
1810041L15Rik	0.099275	0.0602999	0.0432646	0.06697	0.234683	0.321008	0.106976	0.181879	0.392962
1810043G02Rik	3.03213	3.47862	3.38115	3.00702	4.87125	3.52443	4.83878	4.37299	4.91759
1810044D09Rik	2.24005	1.87777	1.13252	1.45097	1.83026	1.8276	1.64518	1.44265	1.90107
1810046K07Rik	0	0.0292568	0.0291352	0.00955413	0	0.0091069	0	0	0
1810053B23Rik	0	0	0	0	0	0	0	0	0
1810055G02Rik	16.0675	15.9473	14.9017	15.0814	14.8094	13.508	14.781	13.8015	12.7773
1810058I24Rik	17.2195	16.794	13.1239	14.0243	18.1964	15.4258	12.0057	14.2625	15.6438
1810062G17Rik	0.0157239	0.0282184	0.0281011	0.0138226	0.118353	0.0922286	0.085329	0.0721521	0.178167
1810062O18Rik	0.0953696	0.0171151	0	0.0503023	0.0897297	0	0.0147869	0.043762	0.09975
1810063I02Rik	0.470513	0.234552	0.186862	0.413617	0.245938	0.175225	0.445819	0.239892	0.227835
1810064F22Rik	0	0.00558361	0.0111208	0	0.00585465	0	0.00964809	0	0.0108474
1810065E05Rik	0	0	0	0	0	0	0	0	0
2010001A14Rik	0.449985	0.437422	0.502621	0.725214	0.687982	0.754108	0.843046	0.989399	0.735395
2010003K11Rik	0	0	0.0109684	0	0	0	0	0	0
2010005H15Rik	0.0813893	0	0.0242426	0	0.0510508	0.0454655	0.0420642	0.145238	0.0945862
2010009K17Rik	0	0	0	0	0	0	0	0	0
2010010A06Rik	0.0444171	0.0199279	0	0	0	0.0345905	0.034434	0	0.116143
2010016I18Rik	0	0	0	0	0	0	0	0	0.00801472
2010106C02Rik	0	0	0	0	0	0	0	0	0
2010106E10Rik	0	0	0	0.0100175	0	0	0	0	0
2010107E04Rik	189.28	165.827	160.685	146.14	136.805	182.016	169.526	144.697	151.808
2010109A12Rik	0.156838	0	0.0233578	0.0459575	0.0983752	0.0219031	0.0810581	0.19991	0.0683506
2010109I03Rik	0.00759116	0	0	0	0	0	0	0	0
2010111I01Rik	12.8274	10.6657	7.28065	4.95237	2.31473	12.4459	8.67287	7.85599	4.04711
2010204K13Rik	27.9493	28.0559	22.7233	21.306	11.332	21.8686	17.4631	15.7393	6.3746
2010300C02Rik	0.144526	0.15621	0.132081	0.213674	0.531555	0.134864	0.165518	0.32908	0.764411
2010308F09Rik	0	0.0272318	0.0271187	0.0800361	0	0.0762893	0.0235271	0	0.0264519
2010310C07Rik	0.0169521	0	0.015148	0	0	0	0	0	0
2010315B03Rik	0.718928	0.855633	1.03888	1.25336	2.06128	0.930011	1.36846	1.69964	2.423
2010320M18Rik	12.594	8.26418	9.32945	10.6655	7.20001	9.11898	9.37586	10.8816	8.53028
2200002D01Rik	3.6447	2.30703	1.66628	1.36603	2.07345	3.31441	1.90558	2.57131	3.32451
2200002J24Rik	0.16438	0.0632138	0.0629512	0.0412864	0.0662823	0.137738	0.109229	0.305306	0.0614035
2210010C04Rik	0	0	0	0	0	0	0	0	0
2210011C24Rik	5.654	4.13805	4.17731	4.62321	7.97945	7.80783	4.62809	6.78805	9.99381
2210016F16Rik	10.2129	9.26889	10.3144	10.8699	8.62038	8.03879	8.58253	10.3146	9.08751
2210016L21Rik	26.4569	24.4021	24.3104	25.4232	23.5344	26.9065	29.0075	29.0891	31.0432
2210039B01Rik	0.0551473	0.086597	0.0369588	0.0848377	0.103772	0.034657	0.085505	0.084351	0.0961338
2210404E10Rik	0	0.0661414	0	0	0	0	0.0380959	0	0
2210406O10Rik	0.280873	0.175651	0.243994	0.197447	0.195787	0.180661	0.28213	0.210288	0.317019
2210407C18Rik	0	0	0	0	0	0	0	0	0
2210408F21Rik	0.132305	0.404994	0.504066	0.295413	0.394149	0.426274	0.660045	0.51578	0.520421
2210408I21Rik	2.19176	2.79477	2.84101	2.468	1.62941	2.71458	3.0163	2.11268	1.76596
2210409D07Rik	0	0	0	0	0	0	0	0	0
2210409E12Rik	3.8376	3.34122	2.95386	0.968642	2.78843	1.87844	1.70845	0.552113	2.21889
2210414B05Rik	0	0	0	0	0	0	0	0	0
2210416O15Rik	0.0595883	0.0876433	0.0610299	0.235465	0.306531	0.171053	0.167611	0.253114	0.413636
2210417A02Rik	0.0520891	0.0934798	0.279274	0.0228952	0	0.480116	0.161527	0.159347	0.113503
2210418O10Rik	0.367354	0.442941	0.432612	0.326566	0.235461	0.292264	0.356915	0.269459	0.284212
2210420H20Rik	0.114231	0.0614999	0	0	0	0.0191434	0	0	0.0199129
2300002M23Rik	0.011478	0.041197	0.0410259	0.01009	0.0107992	0.0096177	0	0	0
2300003K06Rik	0	0	0	0	0	0	0	0	0
2300009A05Rik	3.32961	3.73997	3.33915	3.62188	3.71868	3.8337	3.67689	4.2135	3.82077
2310001H17Rik	0	0	0	0	0	0.0664984	0.0191253	0.0151733	0.0219702
2310001K24Rik	0	0	0.0278869	0	0	0.0261501	0.0483876	0.0238673	0
2310002D06Rik	0	0	0	0	0	0	0	0	0
2310002F09Rik	0.00560866	0	0.00501177	0.00986088	0.00527698	0	0.0217403	0.0128682	0.0146657
2310002L09Rik	0	0	0	0	0.00698311	0	0	0	0
2310003N18Rik	0	0.0280643	0.0279478	0.0274942	0	0	0	0	0
2310005A03Rik	0	0	0	0	0	0.0086104	0	0	0
2310005E17Rik	0.036234	0	0.0107926	0	0	0	0	0	0
2310007B03Rik	0.0374089	0.00559455	0.0222854	0	0.10559	0.0104488	0.00966695	0.019073	0.119556
2310008N11Rik	0.0253981	0.0683695	0.0907806	0.178615	0.477922	0.12769	0.393793	0.213663	0.243509
2310009A05Rik	15.0135	11.411	10.9019	13.2232	10.9926	10.728	10.7044	14.3141	12.2101
2310009B15Rik	8.3037	7.99121	7.44242	7.74065	7.69463	8.5765	7.87655	9.34348	9.83961
2310010J17Rik	2.11655	1.83137	1.72244	1.56158	1.95582	1.68499	1.55294	1.99446	1.71303
2310011J03Rik	17.6749	20.7797	16.6738	14.4292	13.4859	17.3496	15.3022	13.3455	12.7339
2310015A10Rik	0.419831	0.185705	0.208711	0.239112	0.40613	0.136256	0.222328	0.293945	0.574662
2310015D24Rik	0	0.0088128	0	0	0	0	0.00380698	0	0
2310016D03Rik	0	0	0	0	0	0	0	0	0
2310020H05Rik	0	0	0	0	0	0	0	0	0
2310022A10Rik	10.3621	11.5458	9.39704	7.76047	5.99882	11.6714	9.33566	7.67801	5.47259
2310022B05Rik	9.97128	7.55584	7.478	8.17531	13.1514	9.02304	9.29163	11.3129	12.7836
2310030A07Rik	0	0.0421425	0	0	0.0441882	0.0196769	0.0546145	0.0359183	0.0409357
2310030G06Rik	3.95596	3.01156	2.26732	1.9365	2.39815	5.03503	3.71059	3.50175	4.43321
2310033P09Rik	12.0852	16.4578	14.8217	15.1088	17.9735	13.7825	12.5993	11.7584	15.2621
2310034C09Rik	0	0	0	0	0	0	0	0	0
2310034G01Rik	0.836202	0.424099	0.617262	1.00675	0.513099	0.776837	0.591889	1.04268	0.808064
2310034O05Rik	0	0	0	0	0	0	0	0	0
2310035C23Rik	11.5645	12.0734	13.3827	10.7249	10.5855	12.8427	13.7133	12.1994	12.3174
2310039H08Rik	8.74666	7.4161	7.56744	7.86818	7.02638	6.55268	6.20613	7.17112	6.86453
2310039L15Rik	0.178499	0.240252	0.17944	0.156914	0.0839713	0.0373922	0.0172974	0.034128	0
2310040G24Rik	2.60696	2.36092	2.24191	2.21048	0.979367	2.20934	1.78258	1.65451	1.15708
2310043L19Rik	0	0	0	0.0180406	0	0	0	0.015695	0
2310043M15Rik	0.924747	0.740295	0.567092	0.390522	0.11942	0.341855	0.168683	0.0970704	0.0632171
2310043O21Rik	0	0	0	0	0	0	0	0	0
2310050C09Rik	0	0	0	0	0	0	0	0	0
2310057J18Rik	0	0	0	0	0	0	0	0	0
2310057M21Rik	6.87758	8.52254	6.98396	8.48021	7.86486	8.66333	8.23593	7.40235	5.75771
2310057N15Rik	0	0	0	0	0	0	0	0	0
2310061I04Rik	7.32398	5.40053	4.48002	6.83439	5.02142	5.93369	5.14052	6.23733	3.5241
2310061N02Rik	0	0	0	0	0	0	0	0	0
2310065F04Rik	0	0	0	0.00462274	0	0	0	0	0
2310068J16Rik	0.690049	0.630655	0.433916	0.673998	0.937783	0.621035	0.673628	1.19228	0.935588
2310069B03Rik	0.0938799	0.119339	0.055926	0.0825277	0.0588854	0.0721091	0.0667147	0.0777805	0.0477322
2310069G16Rik	0.0166178	0.11929	0.237589	0.27756	0.140718	0.111396	0.128828	0.216052	0.0724211
2310075C17Rik	0	0	0	0	0	0	0	0	0
2310079G19Rik	0	0	0	0	0	0	0	0	0
2310081J21Rik	0	0	0	0	0	0	0	0	0
2400006E01Rik	2.41895	2.59495	2.47549	2.56599	2.22504	2.42323	2.2629	2.63542	1.90814
2410002F23Rik	34.1996	38.9949	37.7221	30.458	19.3389	37.5529	32.4912	24.0382	16.6871
2410003L11Rik	27.1978	29.6554	30.5779	31.666	22.3522	25.2021	31.1919	27.6204	20.3193
2410004B18Rik	24.0549	25.2612	24.8096	19.3039	14.9289	24.1285	21.2477	17.4292	15.4097
2410004I01Rik	0.34535	0.161679	0.201259	0.448784	0.437945	0.15098	0.314291	0.355983	0.366447
2410004P03Rik	0.097776	0.17158	0.15662	0.114604	0.239937	0.086784	0.092645	0.127954	0.17755
2410006H16Rik	138.584	156.779	183.727	195.741	118.198	158.459	176.186	154.797	114.454
2410012E07Rik	0.10556	0.0568319	0.0565957	0.0649568	0.00993176	0.0176903	0.0163669	0.00807302	0
2410015M20Rik	46.3317	45.898	44.2492	42.3637	32.2029	42.2406	42.3018	38.7854	34.8433
2410017I17Rik	0.407647	0.42533	0.20331	0.316684	0.0535171	0.190648	0.183735	0.174005	0.0743669
2410018L13Rik	0.895918	0.803913	0.791476	0.608585	0.766306	0.81043	0.939225	0.739683	0.816386
2410021H03Rik	0.112794	0.269906	0.487189	0.396663	0.212267	0.157525	0.0437203	0.0575436	0.0327937
2410089E03Rik	3.42754	3.52491	3.84406	3.80212	5.08637	3.47395	3.62563	4.06852	3.9988
2410124H12Rik	0.325095	0.145855	0.0907806	0.0714459	0.286753	0.340508	0.126014	0.0932348	0.159388
2410131K14Rik	7.20518	10.4898	9.89489	8.76276	7.81386	9.84507	9.24165	7.8532	7.91676
2410137M14Rik	0.910807	0.653818	0.606709	0.349383	0.124646	0.541171	0.385143	0.265962	0.375283
2410141K09Rik	15.8503	16.9562	14.1774	9.19723	4.22129	12.9206	10.5218	6.42169	3.46645
2500002B13Rik	9.68643	10.3414	7.9134	5.04948	3.19412	2.34745	2.71692	2.48907	2.09301
2500004C02Rik	0.815093	0.744932	0.681142	0.484321	1.22134	1.0814	1.17017	1.39103	1.76953
2510002D24Rik	7.89476	6.76059	7.30394	7.10364	7.32943	6.7906	9.1039	9.01661	8.36074
2510003B16Rik	0.365955	0.797478	0.607303	0.758298	0.491876	0.810414	0.729523	0.739668	0.546805
2510009E07Rik	0.0360609	0.126942	0.116499	0.202394	1.96002	0.104595	0.163435	0.708559	2.56767
2510039O18Rik	21.5366	25.834	21.5178	20.5	18.1952	24.5156	21.9375	21.5732	22.4609
2610001J05Rik	4.11655	4.46655	4.29892	4.64533	7.75046	5.66331	5.29207	6.08961	6.88523
2610002M06Rik	1.32675	1.25432	1.06284	1.35819	2.23124	0.967876	1.10461	1.42354	2.42398
2610005L07Rik	0.628864	0.66688	0.865258	0.778973	0.776572	0.766461	0.731282	0.650364	0.688268
2610008E11Rik	2.96381	2.5014	3.21439	3.76669	6.75304	3.00001	4.65048	5.12135	8.24879
2610016A17Rik	0	0	0	0.0265661	0.0284333	0.0253226	0	0	0.184383
2610020C07Rik	0.272405	0.190775	0.255289	0.297871	0.575102	0.267226	0.339948	0.442065	0.590681
2610024D14Rik	0.040974	0.132358	0.183067	0.100854	0.215885	0.116733	0.127059	0.0501377	0.178567
2610027K06Rik	0.00615843	0	0	0	0.00579424	0	0.00477427	0.00471525	0.0107355
2610028E06Rik	0.0444735	0.0145114	0.0144511	0.00355415	0.00380395	0.0508166	0.0125373	0.00618407	0.0105719
2610028H24Rik	0.00812508	0.0510348	0	0.0142851	0.0305783	0.0136164	0.0566901	0.0186417	0.0354095
2610035D17Rik	0.0542595	0.278214	0.325543	1.1175	2.42856	0.292278	0.348532	0.729154	1.9728
2610035F20Rik	0.0623347	0.46984	0.389906	0.394538	0.211134	0.0940174	0.144973	0.0762756	0.0543315
2610037D02Rik	2.49722	4.40013	4.07868	3.31542	1.14322	0.634689	0.905279	1.06504	0.636132
2610042L04Rik	0.0911905	0.109101	0.196924	0.106885	0.164446	0.0318379	0.0942596	0.0871758	0.0529883
2610044O15Rik8	7.38809	7.35311	7.79103	6.26781	5.09197	7.34636	7.92229	6.21158	5.78573
2610203C22Rik	0	0	0	0.0404573	0	0	0.00892076	0	0
2610206C17Rik	0.0250283	0.022458	0.0447294	0.110009	0.0863433	0.0489343	0.0776118	0.0957055	0.0872595
2610301B20Rik	5.21445	5.66208	6.24895	5.95729	7.94136	5.93911	7.98529	7.24132	9.75015
2610306M01Rik	1.88408	1.98893	2.61201	2.49655	2.82843	1.72962	2.38424	2.95597	3.01871
2610307P16Rik	0.321288	0.450966	0.422806	0.585423	0.949718	0.706483	0.489444	0.481061	0.627163
2610316D01Rik	0	0	0.0138829	0.0136576	0.0146176	0	0	0.0356456	0.0541665
2610318M16Rik	0.0182246	0	0	0	0.0171468	0	0	0	0.0158847
2610318N02Rik	12.5481	19.3716	14.9233	12.2741	11.6996	12.9131	10.8857	9.86477	7.04151
2610507B11Rik	71.536	67.1513	63.9126	61.4729	59.3563	68.1567	62.1821	58.0224	49.2957
2610507I01Rik	0.44872	0.66369	0.506715	0.515831	0.802613	0.541266	0.584874	0.527956	0.717748
2610524H06Rik	20.3878	18.3213	17.9336	20.8007	25.7996	16.9438	18.802	23.2781	23.5042
2610528A11Rik	0.0947388	0.102012	0.0507939	0.0333131	0	0.0476305	0.0734455	0.0434726	0.115605
2610528J11Rik	10.035	14.5954	12.87	14.7668	5.49407	19.9523	17.5373	10.2247	3.34308
2700038G22Rik	4.36062	3.74595	4.0484	4.39154	3.54637	4.51628	4.2242	3.94124	2.50185
2700046A07Rik	0	0	0	0	0	0	0	0	0
2700046G09Rik	0.663414	0.430799	0.46021	0.682949	0.772014	0.460806	0.663185	0.654234	0.867357
2700049A03Rik	10.27	9.11252	10.4327	9.92737	7.88401	8.64023	9.49175	9.05264	8.22127
2700054A10Rik	0.173609	0.109963	0.140865	0.143639	0.177854	0.136915	0.0712529	0.130169	0.178023
2700062C07Rik	20.5845	20.314	19.9691	19.523	12.8114	17.6322	14.473	14.1503	11.082
2700069I18Rik	0	0	0.0163684	0	0.0172345	0	0	0	0
2700070H01Rik	0.0164084	0	0.00733108	0	0	0.0206235	0	0	0
2700081O15Rik	4.43031	3.12255	3.92546	4.52305	6.75356	3.0723	3.85301	5.13829	7.32011
2700089I24Rik	0	0	0	0	0	0	0	0	0
2700097O09Rik	19.2245	18.9019	19.8465	18.5364	15.3999	17.226	17.1854	14.1922	13.1025
2700099C18Rik	5.78598	6.93585	6.0336	5.46162	6.28945	6.32623	6.29716	5.85131	5.80692
2810001G20Rik	4.86493	5.54939	5.61157	5.88388	6.22264	4.80915	5.71887	6.61439	6.26347
2810002D19Rik	3.32499	3.82482	3.77438	4.97916	4.01957	3.26394	3.24457	3.62213	2.40946
2810004N23Rik	158.16	118.165	115.21	120.128	79.9379	122.313	114.143	111.089	75.6802
2810006K23Rik	10.3888	9.28381	9.72927	9.3124	8.12759	8.97751	9.31789	9.14092	8.10494
2810013P06Rik	6.92916	6.19223	6.33061	5.89878	3.92759	5.77654	6.341	5.16963	3.95247
2810021J22Rik	2.58556	3.40254	3.04826	2.85464	3.24813	3.29024	3.13944	2.79252	2.92738
2810025M15Rik	38.6426	42.4574	39.3436	37.2497	38.0166	30.7009	30.7851	29.6081	32.9597
2810029C07Rik	0.329889	0.309167	0.235825	0.393108	0.41384	0.343993	0.414873	0.31957	0.607017
2810032G03Rik	0	0.0613043	0.0813995	0.130128	0.246407	0.0572475	0.132412	0.139333	0.089323
2810047C21Rik1	0.043566	0.0469105	0.0233578	0.0382979	0.0409897	0.116816	0.114832	0.119946	0.106323
2810049E08Rik	0	0	0.0580765	0.0457072	0.0611497	0.0653515	0.0705397	0.0298233	0.0906379
2810403A07Rik	32.6994	34.7802	33.0096	26.8138	22.9687	34.1036	32.4077	25.4718	22.5769
2810403D21Rik	0.199545	0.26858	0.241991	0.238064	0.254797	0.298579	0.209944	0.218012	0.409968
2810404M03Rik	0	0	0	0	0	0	0	0	0
2810405F15Rik	0	0	0.00826344	0	0.00870071	0.0077488	0.00716911	0.0141447	0.00806028
2810408A11Rik	2.10852	2.70372	2.97004	3.78114	4.67712	1.48733	1.81425	2.36395	4.05256
2810408I11Rik	8.71927	8.45481	8.85054	8.33603	7.1073	8.48451	8.56624	6.62222	4.71047
2810410L24Rik	0.327274	0.240956	0.149972	0.177045	0.268443	0.49221	0.442377	0.513419	0.51931
2810414N06Rik	0.459938	0.318171	0.352091	0.387704	0.305673	0.20401	0.283593	0.444565	0.397967
2810429I04Rik	4.23614	3.07604	3.0195	3.70236	2.58029	2.09281	2.4298	3.20226	2.0062
2810433D01Rik	0.021476	0.0192706	0.0191905	0.0283186	0.212163	0.053986	0.0665964	0.0821221	0.233984
2810442N19Rik	0	0	0	0	0	0	0	0	0
2810454H06Rik	0.537486	0.44589	0.507472	0.543811	0.710843	0.450374	0.522817	0.635977	0.77343
2810459M11Rik	0.374469	2.71826	4.23288	6.08641	5.63094	1.71986	2.24173	4.12632	5.56522
2810468N07Rik	0.509694	0.705083	0.730619	0.812108	1.71839	0.93425	1.07839	1.25062	1.64744
2810471M01Rik	0	0	0	0	0.0506352	0	0	0	0.0547261
2810474O19Rik	47.2189	64.7545	55.3428	33.9837	21.7374	54.0116	38.9492	27.3405	23.2951
2900005J15Rik	0.007046	0	0.0251846	0.0433578	0.0530345	0	0.0218494	0.0377204	0.0307068
2900009J06Rik	0.771795	0.886446	0.855177	1.16696	1.21994	0.879522	0.933391	0.920794	0.645795
2900011O08Rik	4.45854	7.19904	7.81049	9.73166	5.29939	4.8929	4.98898	5.99622	3.30292
2900026A02Rik	2.01829	1.75865	1.75413	1.78988	2.23023	2.64245	1.77775	2.12208	2.36642
2900041M22Rik	1.28963	1.95097	1.11429	0.918192	0.752087	1.2503	0.603171	0.80696	0.548093
2900052L18Rik	1.32234	0.532199	0.766744	0.86328	1.63064	0.763802	1.2588	1.25483	1.89622
2900052N01Rik	0	0	0	0	0.0156411	0.00928657	0.00859184	0	0.0338095
2900055J20Rik	0.0394615	0	0.017631	0.0867241	0.0556917	0	0	0.0150897	0
2900057B20Rik	0	0	0	0	0	0.0118139	0.0109301	0	0
2900060B14Rik	14.3965	11.7554	12.2855	12.3603	12.1906	13.2695	12.4442	13.359	10.0803
2900076A07Rik	1.3251	1.24922	1.48385	1.57773	1.73596	1.48982	1.61243	1.35976	1.769
2900079G21Rik	0	0	0	0	0	0	0	0	0
2900092C05Rik	0	0	0	0	0	0	0	0	0
2900092D14Rik	0	0	0	0	0.00948778	0	0.0117265	0.00385607	0.0131841
2900093K20Rik	2.42378	1.54416	1.51608	1.74716	1.80155	1.7263	2.17965	1.52	2.15484
2900097C17Rik	20.8531	29.4033	29.5909	26.8596	26.8945	26.4029	27.3841	26.3016	24.8743
3000002C10Rik	0.818223	0.995691	1.11174	1.32032	1.24439	0.798314	1.0601	1.26009	1.09418
3010001F23Rik	0.0325188	0.0440905	0.0439073	0.0714662	0.0764892	0	0	0	0.114071
3010003L21Rik	0.627767	0.570615	0.611956	0.623525	1.12759	0.833439	0.486671	0.86668	1.2862
3100003L05Rik	0	0	0	0	0	0	0	0	0
3110002H16Rik	13.0058	16.4879	17.3153	17.2058	14.256	13.3334	14.2659	13.9807	12.8314
3110009E18Rik	10.8083	9.78916	10.2652	11.0557	9.93425	9.88812	10.2772	11.422	11.2573
3110009F21Rik	0	0.00792935	0	0	0	0	0	0	0
3110015C05Rik	0	0	0	0	0	0	0	0	0
3110021A11Rik	0.278146	0.249582	0.326215	0.382049	0.621531	0.203933	0.444737	0.305785	0.393956
3110035E14Rik	0	0.00403309	0	0	0.0211443	0	0	0	0
3110039I08Rik	0.0476581	0.0171054	0.0212969	0.0606848	0.132319	0.0318597	0.0411295	0.0911103	0.0628548
3110039M20Rik	0	0	0	0	0	0.0281098	0	0.012828	0.0146199
3110040N11Rik	7.57177	7.19914	6.64648	7.19982	6.16469	6.96084	7.39899	6.60884	6.64333
3110043O21Rik	5.3437	7.15421	7.39666	6.93012	7.61949	5.19074	5.61151	5.96398	6.01625
3110045C21Rik	0.769864	1.03054	0.89093	0.931944	1.16369	0.793143	0.900137	0.955554	0.693021
3110056K07Rik	1.82335	1.78178	1.84134	2.63848	2.15027	1.71619	2.15196	2.08214	1.76341
3110062M04Rik	1.55378	1.89154	1.68193	1.91165	2.0531	1.90334	1.92974	2.2976	2.25288
3110070M22Rik	0.292078	0.250688	0.260994	0.446537	0.346493	0.24474	0.315034	0.34963	0.542361
3110079O15Rik	0	0.0235841	0.0234223	0.0459575	0.148375	0.0219036	0.040529	0.0799641	0.0683747
3110082I17Rik	34.1691	33.1587	32.9859	27.1413	18.3665	28.9926	27.9259	22.7275	15.3824
3110082J24Rik	0	0.0670324	0.033377	0.0164177	0.0527147	0	0.0144784	0	0.0325564
3110099E03Rik	0	0	0	0.00952522	0.00509735	0	0	0	0.00472215
3200001D21Rik	0	0	0	0	0	0	0	0	0
3300002I08Rik	0.61896	1.24964	0.967907	1.16596	1.22711	0.907626	0.925413	1.18342	1.09825
3300002P13Rik	0.262354	0.482594	0.386815	0.357475	0.530703	0.934291	1.23049	1.4045	0.94898
3300005D01Rik	0.132565	0.0508758	0.0495449	0.0213979	0.03478	0	0.0594533	0.0436256	0.0161096
3425401B19Rik	0.00774717	0.0393923	0.0299984	0.00454024	0.00242967	0.0216385	0.0100099	0.0533238	0.171063
3632451O06Rik	2.14242	3.05434	3.4236	3.94542	9.21544	1.44576	1.45884	2.73877	6.26086
3632454L22Rik	0.0314999	0.00679359	0.0181812	0.0653559	0.0855769	0.00340991	0.0152625	0.0244637	0.0623388
3830403N18Rik	0.0140436	0	0.0125491	0	0.0264263	0.0235351	0.0326616	0.0537014	0.0122406
3830406C13Rik	1.80533	1.2705	1.41665	1.68093	2.0877	1.52659	1.46866	2.09962	2.64545
3830408C21Rik	0.196226	0.243796	0.296735	0.344996	0.276933	0.151775	0.216482	0.328999	0.230236
3830417A13Rik	9.78132	0.670345	0.372591	0.603272	1.01346	12.971	12.9098	13.5793	11.8948
3830432H09Rik	0.00593393	0.00532455	0.0212097	0.0156491	0.117243	0.0348054	0.0460023	0.031767	0.0206883
3930402G23Rik	0.0503141	0.0333454	0.0494555	0.0309611	0.00946741	0.0168634	0.0288102	0.058355	0.0715649
4430402I18Rik	0.00665637	0.0418096	0.0416359	0.0175544	0.0563646	0.0334653	0.0206412	0.0407252	0.0406123
4631405J19Rik	0	0	0	0	0	0	0	0.0177987	0
4632404H12Rik	0.63589	0.544454	0.611593	0.640072	0.548047	0.545031	0.57952	0.545713	0.499246
4632415L05Rik	2.29457	3.37427	3.57493	3.20777	2.88942	2.43617	2.65612	2.66288	2.59176
4632427E13Rik	1.96989	1.38333	2.29598	1.69404	2.37718	1.6865	2.05832	2.03054	1.92226
4632428C04Rik	0.0235989	0.0529385	0.0210874	0.0466767	0.160974	0.0692094	0.077753	0.148895	0.0719914
4732416N19Rik	0.0520005	0.0233312	0.0929225	0.0228561	0.0978444	0.130706	0.0201583	0.0397692	0.113302
4732471J01Rik	0.275117	0.198408	0.214968	0.287551	0.221655	0.229965	0.407984	0.296978	0.201583
4732490B19Rik	0	0	0	0	0.00550997	0	0	0	0.0102088
4732491K20Rik	0.284324	0.166034	0.213738	0.353093	0.496804	0.283622	0.430343	0.534984	0.59398
4831407H17Rik	0	0	0	0	0	0	0.0186952	0	0.0105212
4831440E17Rik	0.147012	0.0989363	0.142314	0.0861567	0.0778041	0.0846901	0.104473	0.0726123	0.0533905
4833411C07Rik	0	0	0	0	0	0	0	0	0
4833412C05Rik	0.0264534	0	0	0	0	0.011083	0	0.020231	0.0345855
4833415N18Rik	0	0	0	0	0	0.0120029	0	0	0
4833417C18Rik	2.13945	2.00744	2.53284	2.25307	1.60421	2.1749	2.13848	1.60298	1.00337
4833418N02Rik	0.112349	0.0168019	0.117125	0.0493817	0.308306	0.14121	0.0580651	0.0859223	0.293774
4833419F23Rik	0.0325188	0.0583586	0.029058	0.0285865	0.0458935	0.081745	0.0252099	0.0870438	0.113375
4833420G17Rik	11.7417	12.9	12.3932	10.6837	9.35849	12.2804	11.7436	10.3191	9.55847
4833422C13Rik	0.00506524	0	0	0.0201138	0.0190628	0.00643932	0.0120358	0	0.00683381
4833422M21Rik	0.0629649	0.150663	0.0843961	0.0922516	0.0197471	0.0791399	0.105761	0.0722313	0
4833423E24Rik	0	0	0	0	0	0	0	0	0
4833427F10Rik	0	0	0	0	0	0	0	0	0
4833427G06Rik	0.0184832	0.0331702	0	0.0162482	0	0	0.014329	0.0565424	0.161102
4833428L15Rik	0	0	0	0	0.0321145	0	0	0	0.0297507
4833439L19Rik	43.2231	54.0968	50.8923	52.1418	43.7013	47.4362	45.7456	43.1494	37.4977
4921501E09Rik	0	0	0	0	0	0	0	0	0
4921504A21Rik	0.0138532	0.031077	0.0296849	0.0730696	0.0782054	0.0174118	0.0483291	0.0423789	0.11471
4921504E06Rik	0	0	0	0	0	0	0	0	0
4921507P07Rik	0.337553	0.413029	0.400346	0.469382	0.282945	0.185135	0.31878	0.417741	0.304913
4921508D12Rik	0	0	0	0	0	0	0	0	0
4921509C19Rik	0	0	0	0	0	0	0	0.00816934	0
4921509O07Rik	0.00558025	0	0	0	0	0	0	0	0.0048638
4921511C10Rik	0	0	0	0	0	0	0	0	0
4921511C20Rik	0	0	0.00797016	0	0	0	0	0	0
4921511I17Rik	0	0	0	0	0	0	0	0	0
4921511M17Rik	0	0	0	0	0	0	0	0	0
4921513I03Rik	0	0	0	0.0159801	0.00855165	0	0	0	0
4921515E04Rik	0	0	0	0	0	0	0	0	0.0108145
4921517D22Rik	0	0.00409086	0	0	0.00428943	0	0.00353436	0	0
4921518K17Rik	0	0	0	0	0.00795127	0	0	0	0
4921524J17Rik	18.279	29.3236	24.8881	23.1012	21.7386	20.4835	18.9498	17.8438	15.8477
4921524L21Rik	0	0	0	0	0	0	0	0	0.00843606
4921525O09Rik	0.00437791	0.0157133	0.003912	0.00384852	0	0.0110051	0	0.0100444	0.00381582
4921529L05Rik	0.00943644	0	0	0	0	0	0	0	0
4921530L21Rik	0	0.0111189	0	0.010893	0	0.0207662	0.0288191	0	0
4921531C22Rik	0.338374	0.627492	0.631605	0.733727	1.01876	0.522961	0.530473	0.787846	1.09452
4921531P14Rik	0	0	0	0	0	0	0	0	0
4921533I20Rik	0	0	0	0	0	0	0.011105	0	0
4921534H16Rik	0	0	0	0	0	0	0	0	0
4921536K21Rik	0.0875448	0.0392772	0.0586711	0.0721487	0.108107	0.0962799	0.123011	0.125536	0.104919
4921539E11Rik	0.00607972	0.0109099	0	0	0	0.00509381	0	0.0092994	0.00529911
4922502B01Rik	0	0	0	0	0	0	0	0	0
4922502D21Rik	0	0	0	0	0	0	0	0	0
4922502H24Rik	0	0	0	0	0	0	0	0	0
4922502N22Rik	0	0	0	0	0	0	0	0	0
4930401C15Rik	0	0	0	0	0	0	0	0	0
4930401O10Rik	0	0	0	0	0	0	0	0	0
4930401O12Rik	0	0	0	0	0	0	0	0.0130263	0
4930402F06Rik	0	0	0	0	0	0	0	0	0
4930402F11Rik	0	0	0	0	0	0	0	0	0
4930402H24Rik	1.19811	1.22252	1.16953	1.49272	2.93442	1.20366	1.56563	2.71156	3.82774
4930402K13Rik	0	0.014434	0	0.00707038	0	0	0	0	0
4930404A05Rik	0	0	0	0	0	0	0	0	0
4930404H11Rik	0	0	0	0	0	0.0156491	0.0144784	0	0
4930404I05Rik	0	0.0131426	0	0	0.0137806	0	0	0	0
4930404N11Rik	0.0618324	0.110965	0.0552521	0	0	0.138163	0.0639134	0.0472881	0.0898228
4930405A10Rik	0	0	0	0	0	0	0	0	0
4930405A21Rik	0.503919	0.348833	0.244462	0.40498	0.216722	0.337789	0.379466	0.297274	0.28866
4930405D11Rik	0	0	0	0	0	0	0	0	0
4930405J17Rik	0	0	0	0	0	0.0191082	0	0	0
4930405L22Rik	0	0	0	0	0	0	0	0	0
4930405O22Rik	0.0299676	0.0268901	0.0401676	0.0131719	0.0140977	0.0125553	0	0.0229186	0.01306
4930406D18Rik	0	0	0	0	0	0	0	0	0
4930407G08Rik	0	0	0	0	0	0	0	0	0
4930407I10Rik	0	0.0110023	0	0	0	0	0	0.00468867	0.00267181
4930407I19Rik	0	0	0	0	0	0	0	0	0
4930412B13Rik	0	0	0	0	0	0	0	0	0
4930412C18Rik	0.0108273	0.0194308	0.0258001	0.0951802	0.0848916	0.0514107	0.0447668	0.0745244	0.0723516
4930412O13Rik	0	0.00318234	0.00633824	0	0.0166841	0	0.00549886	0.00542465	0.015456
4930413E15Rik	0	0	0	0	0	0	0	0	0
4930413F20Rik	0	0	0	0	0	0	0	0.019991	0
4930413G21Rik	0.204344	0.146687	0.209987	0.233524	0.326841	0.291083	0.316832	0.187534	0.320594
4930413M19Rik	0	0	0	0	0	0	0	0	0
4930414N06Rik	0	0	0	0	0	0	0	0	0
4930415L06Rik	0	0	0	0	0	0	0	0	0
4930415O20Rik	0.177158	0.0227093	0.0678449	0.0444959	0.0476233	0.127239	0.0981003	0.0774211	0.0661769
4930417O13Rik	0	0	0	0	0	0	0	0	0
4930417O22Rik	0.0120882	0	0	0.0106265	0	0	0.0281138	0.0184896	0
4930419G24Rik	0	0	0	0	0	0	0	0	0
4930422M22Rik	0	0	0	0	0	0	0	0	0
4930423M02Rik	0	0	0	0	0	0	0	0	0
4930425K10Rik	0	0	0	0	0	0	0	0	0
4930425L21Rik	0	0	0	0	0	0	0	0	0
4930425O10Rik	0.0101019	0.00906451	0	0.0266411	0	0.0169293	0.00783142	0	0
4930426D05Rik	0.0176737	0.00792935	0.0315856	0.0155365	0.0914567	0	0	0.0675823	0.0847249
4930426L09Rik	0.00963964	0.0345988	0.0172276	0.0338959	0.0362783	0.0242319	0.0224192	0.0589776	0.075618
4930428D20Rik	0	0	0	0	0	0	0	0	0
4930428E07Rik	0	0	0	0	0	0	0	0	0
4930428G15Rik	0	0	0	0	0	0	0	0	0
4930428O21Rik	0	0	0	0	0	0.00689821	0	0	0.0071755
4930429B21Rik	1.02843	1.3249	1.16842	1.20112	0.691149	0.406252	0.427114	0.550563	0.313735
4930429D17Rik	0	0	0	0	0	0	0	0	0
4930429F11Rik	0	0	0	0	0	0	0	0.00677914	0
4930429F24Rik	0.0471201	0	0.0505266	0.0331378	0.0177334	0.0473798	0.00730589	0.0432438	0.0574984
4930429H19Rik	0	0	0	0	0.00741331	0	0	0	0
4930430A15Rik	0	0	0	0	0	0	0	0	0
4930430F08Rik	7.85805	7.90656	9.32886	8.18841	6.25677	6.70356	8.06131	7.36378	5.70848
4930430F21Rik	0	0	0	0	0	0	0	0	0
4930430J02Rik	0.0959231	0	0	0	0	0	0	0	0
4930431F12Rik	0	0	0	0	0	0	0	0	0
4930431P03Rik	0	0	0	0	0	0	0	0	0
4930432J09Rik	0	0	0	0	0	0	0	0	0.00398639
4930432K21Rik	2.75407	1.60674	1.61554	2.23193	1.04994	1.48618	1.37116	1.37854	0.898021
4930432M17Rik	0	0	0	0	0	0	0	0	0
4930433B08Rik	0	0	0	0	0	0	0	0	0
4930433I11Rik	0	0	0	0	0	0	0	0	0
4930433N12Rik	0.0621904	0.111608	0.0555719	0.154899	0.146281	0.0781664	0.152673	0.0951238	0.0813085
4930434J06Rik	0	0	0	0	0	0	0	0	0
4930435E12Rik	0	0	0	0	0	0	0	0	0
4930438E09Rik	0	0	0	0	0	0	0	0	0
4930440C22Rik	0	0	0	0	0	0	0	0	0
4930440I19Rik	0	0	0	0	0	0	0	0	0
4930441H08Rik	0	0.0257585	0	0	0	0	0	0	0
4930441J16Rik	0	0	0	0	0	0	0	0	0
4930442J19Rik	0	0	0	0	0	0	0	0	0
4930442L01Rik	0	0	0.00624089	0	0	0.00585221	0	0	0
4930443O20Rik	0	0.00890746	0	0	0	0	0	0	0
4930444F02Rik	0.0238213	0.00712498	0.00709538	0	0	0.0545168	0.0158816	0.0224461	0
4930444G20Rik	0	0	0	0	0	0	0	0	0
4930444M15Rik	1.18363	1.02332	0.494092	0.318986	0.0731584	0.47056	0.187538	0.0925038	0.0301215
4930444P10Rik	0.0143102	0.0385219	0.0511491	0.113218	0.0673197	0.0132547	0.0221877	0.076609	0.0264356
4930445N18Rik	0.0485029	0.0145073	0.0433411	0.0284252	0.0760576	0.0541891	0.0501352	0.0494586	0.0704592
4930447A16Rik	0	0	0	0	0	0	0	0	0
4930447C04Rik	4.76234	3.18981	3.79311	4.22602	2.89305	2.82791	3.06404	3.54463	2.13755
4930447F24Rik	0.0381294	0.0342151	0	0.0223446	0.0478329	0.0852011	0.0295593	0.0686606	0.199411
4930447J18Rik	0	0	0	0	0	0	0	0	0
4930447K03Rik	0.0138669	0.0124429	0	0	0	0.0348583	0.0430008	0	0
4930447M23Rik	0	0	0	0	0	0	0	0	0.00534019
4930447N08Rik	0	0	0	0	0	0	0	0	0
4930448C13Rik	0	0	0	0	0	0	0	0	0
4930448F12Rik	0	0	0	0	0	0	0	0	0
4930448H16Rik	0	0	0	0	0	0	0	0	0
4930448I06Rik	0	0	0	0	0	0	0	0	0
4930448I18Rik	0	0	0	0	0	0	0	0	0
4930448K20Rik	0	0	0	0	0	0	0	0	0
4930449E01Rik	0.0476689	0.0427736	0	0	0	0	0	0	0
4930449E18Rik	0	0	0	0	0	0	0	0	0
4930449I24Rik	0	0	0	0	0	0	0	0	0
4930451G09Rik	0.162992	0.151074	0.257798	0.318511	0.263376	0.193935	0.37806	0.329164	0.402648
4930451I11Rik	0	0	0	0	0	0	0.0233789	0	0
4930452A19Rik	0	0	0	0	0	0	0	0	0
4930452B06Rik	3.73343	2.78001	3.3082	4.2066	6.43741	2.96255	3.20918	4.82247	6.27219
4930452G13Rik	0	0	0	0	0	0	0	0	0
4930452N14Rik	0	0	0	0	0	0	0	0	0
4930453H23Rik	0.0499983	0.0373865	0.0595698	0.0805793	0.0548818	0.00698248	0.0323006	0.0382377	0
4930453L07Rik	0	0.0178644	0	0	0.00936581	0	0	0	0
4930453N24Rik	49.6676	75.0059	72.6267	59.2152	38.407	47.1188	47.2065	41.9273	31.9592
4930455B14Rik	0	0	0.0233365	0.0229578	0.0122857	0.0218831	0	0.00998641	0.0113814
4930455C13Rik	0.0422968	0.0506042	0.050394	0.0619702	0.0663258	0.094511	0.0218602	0.0646954	0.0737325
4930455D15Rik	0.0088645	0.00795388	0.00792087	0	0	0.0148551	0.0137438	0	0
4930455F16Rik	0	0	0	0	0	0	0	0	0
4930455G09Rik	0.0910939	0.326956	0.223849	0.140137	0.728508	1.62201	1.99501	1.55008	2.3621
4930455H04Rik	0	0	0	0	0	0	0	0	0
4930455J16Rik	0	0	0	0	0	0	0	0	0
4930456L15Rik	0	0	0	0	0	0	0	0	0
4930459C07Rik	0	0	0	0	0	0.0198888	0.00920046	0	0
4930459L07Rik	0	0	0	0	0	0	0	0	0
4930461G14Rik	7.74993	5.53688	4.08618	3.93914	1.46869	6.4631	4.12877	4.35394	1.56868
4930463O16Rik	0	0	0	0	0	0	0	0	0
4930465K10Rik	0.124857	0.12222	0.172426	0.129715	0.149512	0.133154	0.0615964	0.0781266	0.0692533
4930465M20Rik	0	0	0	0	0	0	0	0	0
4930467D21Rik	0.0382625	0.0343331	0.0470119	0.0252267	0.0314998	0.0200382	0.0111235	0.00731558	0.016675
4930467E23Rik	0	0.000136824	0	0	0	0	0	0	0
4930467K11Rik	0.0198126	0.0355559	0	0.0696672	0.0372819	0	0	0.0303045	0.0518065
4930470G03Rik	0.0178563	0.0240327	0.019944	0.0313926	0.0419987	0.0897693	0.0173028	0.0341414	0.0233444
4930470H14Rik	0	0	0	0	0	0	0	0	0
4930470O06Rik	0	0	0	0	0	0	0	0	0
4930470P17Rik	0	0	0	0	0	0	0	0	0
4930471C04Rik	0	0	0.0147978	0.0291152	0	0	0	0	0
4930471G03Rik	0	0	0	0	0	0	0	0	0
4930471M09Rik	0.154581	0.288972	0.0690651	0.283101	0.218159	0.16191	0.109851	0.108369	0.123506
4930473A02Rik	0	0	0	0	0	0	0	0	0.00886414
4930473O22Rik	0	0	0	0	0	0	0	0	0
4930474G06Rik	0	0	0	0	0	0.00901456	0	0	0
4930474H20Rik	0	0	0	0	0	0	0	0	0
4930474M22Rik	0	0	0	0	0	0	0	0	0
4930474N05Rik	0	0	0	0	0	0	0	0	0
4930474N09Rik	0.0121807	0	0.0108844	0	0	0	0	0	0
4930477N07Rik	0.0417624	0	0.018659	0.0734286	0.0415965	0	0.0809439	0.0479085	0
4930478L05Rik	0	0.0273478	0.00680855	0.00669806	0	0	0	0	0
4930478P22Rik	0	0	0	0	0	0.00582665	0	0	0
4930479D17Rik	0	0.0347391	0.0172974	0.0340334	0.0182127	0.0162201	0.0450201	0.0148042	0.0506164
4930480E11Rik	0	0	0	0	0	0	0	0	0
4930480G23Rik	0	0	0	0	0	0	0	0	0
4930480K15Rik	0	0	0	0	0	0	0	0	0
4930480K23Rik	1.02156	0.699599	0.848473	0.863634	0.948458	0.74297	0.821967	1.02675	1.18118
4930480M12Rik	0	0	0	0	0	0	0	0	0
4930481A15Rik	0	0.0403246	0.0602356	0.091376	0.0597235	0	0	0.00506009	0.0288346
4930482G09Rik	0	0	0	0	0	0	0	0	0
4930483J18Rik	0.0392811	0	0.0117002	0.0230207	0.0246388	0	0	0.0300414	0.0456504
4930483K19Rik	0	0	0	0	0.0108952	0	0	0.00885617	0
4930483O08Rik	0	0	0	0.0122256	0.0130849	0.0116533	0	0	0
4930484H19Rik	0	0	0.00731433	0	0	0	0.00634569	0	0
4930486F22Rik	0	0	0	0	0	0	0	0	0
4930486I03Rik	0	0	0	0	0	0	0	0	0
4930486L24Rik	0.62598	0.561696	0.93227	0.421885	0.353377	0.760562	0.711753	0.622357	0.336459
4930487D11Rik	0	0	0	0	0	0	0	0	0
4930487H11Rik	0	0	0	0	0	0	0	0	0
4930488B22Rik	0	0	0	0	0	0	0	0	0
4930488L21Rik	0	0	0	0	0	0.00644624	0	0	0.00670536
4930500F04Rik	0	0	0	0	0	0	0	0	0
4930500L23Rik	0	0	0	0	0	0	0	0	0.0167589
4930502A04Rik	0	0	0	0	0	0	0	0	0
4930502E09Rik	0.0758915	0.0851223	0.0508612	0.0333572	0.0178509	0.127183	0.0735428	0.0580402	0
4930502E18Rik	0.321498	0.395327	0.329844	0.429166	0.728205	0.409076	0.535401	0.33694	0.363249
4930503B20Rik	0	0	0	0.0124185	0.0132913	0.0118372	0.0438065	0.0108038	0
4930503E14Rik	0.0555644	0.0398866	0.0198605	0.0195382	0	0.0279354	0.0258455	0.0169978	0
4930503E24Rik	0	0	0	0	0	0	0	0	0
4930503F20Rik	0	0	0	0	0	0	0	0	0
4930503H13Rik	0	0	0	0	0	0	0	0	0
4930503L19Rik	8.71603	13.8073	15.968	15.8408	13.2362	10.0435	11.8612	10.8786	8.31632
4930503O07Rik	0	0	0	0	0	0	0	0	0
4930504C09Rik	0	0	0	0	0	0	0	0	0
4930504O13Rik	0	0	0	0	0	0	0	0	0
4930505A04Rik	0.015486	0	0.0830275	0	0.0145702	0.0129761	0	0.0473734	0
4930505G20Rik	0	0	0	0	0	0	0	0	0
4930505K13Rik	0	0	0	0	0	0	0	0	0
4930505K14Rik	0	0	0	0	0	0	0	0	0
4930506A18Rik	0	0.0128787	0	0.0122509	0.0131119	0	0.0111301	0	0
4930506C21Rik	0	0	0	0	0	0	0	0	0
4930507D05Rik	0.326447	0.3808	0.36755	0.229578	0.215	0.317305	0.349244	0.259647	0.227628
4930507D10Rik	0	0	0	0	0	0	0	0	0
4930509E16Rik	0.565283	0.507232	0.634092	0.750677	0.181057	0.382964	0.578092	0.689867	0.230628
4930509G22Rik	0.0173211	0.0569884	0.0670701	0.0761327	0.0977804	0.062893	0.116376	0.0750651	0.0654211
4930509J09Rik	0	0	0	0	0	0	0	0	0
4930509K18Rik	0	0	0	0.0069571	0	0	0	0.00605253	0
4930511A02Rik	0	0	0	0.00650767	0	0	0	0.00566154	0.0129048
4930511A08Rik	0.0730842	0.262505	0	0.0642467	0	0.153229	0.113316	0.0558933	0.0318517
4930511E03Rik	0	0	0	0	0.00603826	0	0	0	0
4930511M06Rik	0	0	0.00965661	0.0238739	0.0101674	0.0225072	0	0.011975	0.0427581
4930512B01Rik	0	0	0.00900779	0.00886161	0	0	0.00781489	0	0
4930512J16Rik	0.15411	0.0691419	0.0275418	0.0135474	0.0217494	0.135589	0.0238945	0.011786	0.00671618
4930512M02Rik	0	0	0	0	0	0	0	0	0
4930513D17Rik	0	0	0	0	0	0	0	0	0
4930513N10Rik	0.73079	0.875852	0.726083	0.75024	0.88471	0.869278	0.903293	0.930186	0.984398
4930513O06Rik	0	0	0	0.0157012	0	0	0	0	0
4930515B02Rik	0	0	0	0	0	0	0	0	0
4930515G01Rik	0.687027	0.503453	0.470666	0.603949	0.474025	0.345407	0.45272	0.74435	0.508996
4930515G16Rik	0	0	0	0	0	0	0	0	0
4930515L03Rik	0	0	0	0	0	0	0	0	0
4930515L19Rik	0	0	0	0	0	0	0	0	0
4930517E11Rik	0	0	0	0	0	0	0	0	0
4930517M08Rik	0	0	0	0	0	0.0492426	0	0	0
4930518J21Rik	0	0	0	0.0219762	0	0	0	0	0
4930518P08Rik	0	0	0	0	0	0	0	0	0
4930519D14Rik	0	0	0	0	0	0	0	0	0
4930519F09Rik	0	0	0	0	0	0	0	0	0
4930519F16Rik	0.528262	0.661414	0.450088	0.323988	0.115587	0.267646	0.209527	0.131536	0.0321236
4930519F24Rik	0	0	0	0	0	0	0	0	0
4930519G04Rik	0	0	0	0.00616969	0	0	0	0	0
4930519H02Rik	0	0	0	0	0	0	0	0	0
4930519K11Rik	0	0	0	0	0	0	0	0	0
4930519L02Rik	0	0	0	0	0	0	0	0	0
4930520O04Rik	0.129423	0.285455	0.365604	0.381366	0.197108	0.285895	0.20828	0.238649	0.23966
4930520P13Rik	0	0	0	0	0	0	0	0	0
4930521E06Rik	0	0	0	0	0	0	0	0	0
4930522H14Rik	0	0	0	0	0	0	0	0	0
4930522O17Rik	0	0	0	0	0	0	0	0	0
4930523C07Rik	0.0213057	0.022304	0.0292758	0.0187303	0.157025	0.0342991	0.0607216	0.0597451	0.116852
4930523O13Rik	0	0	0	0	0	0	0	0	0
4930524B15Rik	0.0511851	0.0656124	0.182951	0.263546	0.24767	0.0980328	0.0793616	0.206911	0.146587
4930524B17Rik	0	0	0	0	0	0	0	0	0
4930524C18Rik	0	0	0	0	0	0	0	0	0
4930524N10Rik	0	0	0	0	0	0	0	0	0.0135858
4930524O05Rik	0	0	0	0	0	0	0	0	0
4930524O08Rik	0	0	0	0	0	0	0	0	0
4930525C09Rik	0	0	0	0	0	0	0	0	0
4930525D18Rik	0	0	0	0	0.0287979	0	0.0237285	0	0
4930525G20Rik	0.0671387	0.129094	0.0857052	0.11804	0.0947524	0.0763492	0.107815	0.10636	0.129577
4930526H09Rik	0	0	0	0	0	0	0	0	0
4930526I15Rik	2.46809	1.85992	1.93163	2.29059	2.40941	2.31182	2.6038	2.58988	2.15867
4930526L06Rik	1.47458	1.57518	0.853338	0.56789	0.0660657	1.11792	0.446376	0.193325	0.0367217
4930527F14Rik	0	0.0175115	0	0	0	0	0	0	0
4930527G23Rik	0	0	0	0	0	0	0	0	0
4930528A17Rik	0.270019	0.308919	0.307636	0.237367	0.241348	0.316759	0.361094	0.247806	0.26477
4930528D03Rik	0.034684	0.0414963	0.0309929	0.142286	0.0217553	0.0387503	0.0448142	0.0530513	0.0604619
4930528G23Rik	0	0	0	0	0	0	0	0	0
4930528H21Rik	0	0	0	0	0	0	0	0	0
4930528P14Rik	0	0	0	0	0	0	0	0	0
4930529C04Rik	0.0162271	0	0.00362506	0.0106987	0	0	0.00628998	0.0155127	0.00707186
4930529K09Rik	0	0	0	0	0	0	0	0	0
4930529L06Rik	0	0	0	0	0	0	0	0	0
4930532I03Rik	0	0	0	0	0	0	0	0	0
4930532M18Rik	0	0	0	0	0	0	0	0	0
4930533B01Rik	0	0	0	0	0	0.0116651	0	0	0
4930533N22Rik	0	0	0	0	0	0	0	0	0
4930533P14Rik	0	0	0	0	0	0	0	0	0
4930534H03Rik	0	0	0	0	0	0	0	0	0
4930539C22Rik	0	0	0	0	0	0	0	0	0
4930539E08Rik	0.841885	0.721854	0.835877	0.951141	0.797965	0.619218	0.662333	0.829859	0.491914
4930539J05Rik	0.0574129	0.283343	0.153909	0.176646	0.135044	0.240539	0.289307	0.0658622	0.375312
4930539M17Rik	0	0	0.0301888	0.0148495	0	0.0141544	0	0	0
4930539N22Rik	0	0	0	0	0	0	0	0	0
4930540M03Rik	0	0	0	0	0	0	0	0	0
4930542C21Rik	0	0	0	0	0	0	0	0	0
4930542D17Rik	0	0.0283116	0	0	0	0	0	0.0321735	0
4930543E12Rik	0	0	0.00896992	0	0	0.0252338	0	0	0
4930543N07Rik	0	0	0	0	0	0	0	0	0
4930544D05Rik	0	0.0196837	0.0196019	0.0192838	0	0	0	0	0
4930544G11Rik	0	0	0	0	0	0	0	0	0
4930544M13Rik	0	0	0	0	0	0	0	0	0
4930545E07Rik	0	0	0	0.0146083	0	0	0.0128828	0.0127089	0
4930545H06Rik	0	0	0	0	0	0	0	0	0
4930545L23Rik	0	0	0	0	0	0	0	0.00437853	0
4930546C10Rik	0	0	0	0	0	0	0	0	0
4930546K05Rik	0.00809523	0.0435834	0.0687204	0.064047	0.015233	0.0542657	0.0407924	0.0402419	0.0141118
4930547E08Rik	0	0	0.04732	0.0232761	0	0	0.0205267	0	0
4930547E14Rik	0	0	0	0	0	0	0	0	0
4930548G14Rik	0	0	0	0	0	0	0	0	0
4930548H24Rik	0.0100382	0.0180147	0.0269097	0.0529461	0.0755565	0.0588789	0.0544742	0.0844471	0.0174988
4930548J01Rik	0	0	0	0	0	0	0	0	0
4930548K13Rik	0	0	0	0	0	0	0	0	0
4930549C15Rik	0	0	0	0	0	0	0	0	0
4930549G23Rik	0	0	0	0.0434219	0	0.0206946	0	0.0566642	0
4930550C14Rik	0.602162	0.311725	0.31043	0.335932	0.326857	0.465755	0.368071	0.41624	0.484477
4930550C17Rik	0	0.00910948	0	0.00892441	0.0191033	0	0.0157405	0.0155281	0.0353944
4930550L24Rik	0	0.00817651	0.0325702	0.0160208	0.0171468	0.00763543	0.063578	0.0418133	0
4930552N02Rik	0	0	0	0	0	0	0	0	0
4930552P12Rik	0.011478	0.0205985	0	0	0	0	0	0	0
4930553C11Rik	0	0	0	0	0	0	0	0	0
4930553E22Rik	0	0	0	0	0	0	0	0	0
4930553J12Rik	0	0	0	0	0	0	0	0	0
4930554C24Rik	0	0	0	0	0	0	0	0	0
4930554G24Rik	0.0178721	0.00801839	0	0	0.00840761	0.00748777	0	0.00683412	0
4930554H23Rik	0	0	0.0050394	0	0.00530606	0	0	0	0
4930554I06Rik	0	0	0	0	0	0.0203784	0.0188539	0	0
4930555B11Rik	0	0	0	0	0	0	0	0	0
4930555B12Rik	0	0	0	0	0	0	0	0	0
4930555G01Rik	0.0138736	0.00622444	0.0123972	0	0	0	0.0053777	0	0.0241847
4930555G21Rik	0	0	0	0	0	0	0	0	0
4930555K05Rik	0	0	0	0	0	0	0	0	0
4930555K19Rik	0	0	0.00742033	0.00729991	0	0.0069582	0	0	0
4930556C24Rik	0	0.0425142	0.0141125	0.027767	0	0.0132336	0.0122436	0.0120784	0.0137656
4930556G01Rik	0.0321538	0	0.014366	0.0141328	0	0	0	0.0122953	0
4930556J02Rik	0	0	0	0	0	0	0	0	0
4930556L07Rik	0	0	0	0	0	0	0	0	0
4930556M19Rik	0.261103	0.402805	0.323778	0.546667	0.356973	0.296711	0.413855	0.545585	0.518874
4930556N09Rik	0.0141128	0.025327	0	0	0	0	0	0	0
4930556N13Rik	0	0	0	0	0	0	0	0	0
4930557F10Rik	0	0	0	0	0	0	0	0	0
4930557J02Rik	0	0	0	0	0	0	0	0	0
4930557K07Rik	0	0	0	0	0	0	0	0	0
4930558C23Rik	0.312251	0.315208	0.0871939	0.102935	0.0918079	0.196233	0.0151294	0.0298504	0
4930558F17Rik	0	0	0	0	0	0	0	0	0
4930558G05Rik	0	0	0	0	0	0	0	0	0
4930558J18Rik	2.13611	1.353	1.43471	0.94504	0.906375	1.3629	1.27718	1.22257	0.888336
4930558K02Rik	0	0	0	0.0385242	0	0	0	0.011144	0
4930559C10Rik	0	0	0	0	0	0	0	0	0
4930562C15Rik	0.00748212	0	0	0	0	0	0	0.00858325	0
4930562F07Rik	0.0566918	0.0339133	0	0	0	0	0	0	0
4930563D23Rik	0	0	0	0	0	0	0	0	0.00466046
4930563E18Rik	0.00922377	0.00827654	0.00824216	0.0243252	0.0086783	0.00772884	0.0143013	0.0423249	0.0964742
4930563E22Rik	0.44102	0.201745	0.227952	0.190044	0.296967	0.336936	0.274859	0.261229	0.222347
4930563F08Rik	0	0	0	0	0	0	0	0	0
4930563H07Rik	0	0	0	0	0	0	0	0	0
4930563M20Rik	0	0	0	0	0	0	0	0	0
4930563M21Rik	0	0	0	0	0	0	0	0	0
4930564C03Rik	0	0	0	0	0	0	0	0	0
4930564D02Rik	0	0	0	0	0	0	0	0	0
4930565D16Rik	0	0	0	0	0	0	0	0	0
4930565N06Rik	0	0	0	0	0	0	0	0	0
4930567H12Rik	0	0	0	0	0	0	0	0	0
4930567H17Rik	0	0	0	0	0	0	0	0	0
4930567J20Rik	0	0	0	0	0	0	0	0	0
4930567K12Rik	0	0	0	0	0	0	0	0	0
4930567K20Rik	0	0	0	0	0	0	0	0	0
4930568D16Rik	0	0	0	0	0	0	0	0	0
4930568E12Rik	0	0	0	0	0	0	0	0	0
4930568G15Rik	0	0	0	0	0	0	0	0	0
4930570G19Rik	0	0	0.0213444	0.0192783	0.052178	0.0115265	0.0161644	0.0111106	0.019983
4930571K23Rik	0	0	0	0	0	0	0	0	0
4930571O06Rik	0	0	0	0	0	0	0	0	0
4930572K03Rik	0	0	0	0	0	0	0	0	0
4930572O03Rik	0	0	0	0	0	0	0	0.00938739	0
4930572O13Rik	0	0	0	0	0	0	0	0	0
4930573O16Rik	0	0	0	0	0	0	0	0	0
4930577N17Rik	0.269617	0.312167	0.341957	0.359344	0.376418	0.320663	0.289929	0.492214	0.651938
4930578C19Rik	0	0	0	0	0	0	0	0	0
4930578E11Rik	0	0	0	0	0	0	0	0	0
4930578I06Rik	0	0	0	0	0	0	0	0	0
4930578M01Rik	0.0473799	0.0141714	0.0282251	0.0694176	0.0297186	0.0132336	0.0489745	0.0120784	0.0412967
4930578N18Rik	0	0	0	0	0	0	0	0	0
4930579F01Rik	0	0	0	0	0	0	0	0	0
4930579G18Rik	0.0588276	0.0615841	0.0876117	0.146523	0.083023	0.0821553	0.144418	0.127472	0.0940035
4930579G24Rik	10.5852	15.3732	15.2119	14.1976	11.5814	13.7037	13.3948	11.3724	9.19441
4930579H20Rik	0	0	0	0	0	0	0	0	0
4930579J19Rik	0	0	0	0	0	0	0	0	0
4930579K19Rik	0.136779	0.100418	0.211112	0.371649	0.40947	0.322994	0.366309	0.370875	0.552738
4930579P08Rik	0	0.0104755	0	0	0	0	0.00905049	0	0
4930581F22Rik	0.0596358	0.0535115	0.069276	0.0366971	0.117829	0.0699586	0.064725	0.0912164	0.103958
4930583I09Rik	0	0	0	0	0	0	0	0	0
4930583K01Rik	0.0648902	0	0	0.0142609	0.0305264	0	0.0377292	0	0.0706986
4930583P06Rik	0	0	0	0	0	0	0	0	0
4930584F24Rik	0	0	0	0	0	0	0	0	0
4930586N03Rik	0	0.0145896	0	0	0	0	0	0	0
4930587E11Rik	0	0	0	0	0	0	0	0	0
4930590J08Rik	0.00843859	0.003786	0.00377027	0.0111273	0.0317582	0	0.00981292	0.00322683	0.00735515
4930590L20Rik	0	0	0.0232306	0	0	0	0	0	0
4930591A17Rik	0.66263	0.297291	0.121905	0.171324	0.0183366	0.130644	0.0755439	0.0596195	0
4930591E09Rik	0	0	0	0	0	0	0	0	0
4930592A05Rik	0	0	0	0	0	0.0119313	0	0	0
4930592I03Rik	0	0	0	0	0	0	0	0	0
4930593A02Rik	0	0	0	0	0	0	0	0	0.0266213
4930593C16Rik	0	0	0	0	0	0	0	0	0
4930594C11Rik	0.0519946	0.0466551	0.0464612	0.082273	0.127191	0.0348541	0.0846476	0.0715759	0.0271914
4930594O21Rik	0	0	0	0	0	0	0	0	0
4930595D18Rik	0	0	0	0	0	0.0146735	0.0271515	0	0
4930595M18Rik	0.00541569	0	0.00483935	0.00476081	0	0	0	0	0
4930596D02Rik	0	0	0	0	0	0	0	0	0
4930596I21Rik	0.124561	0	0.0278262	0	0	0	0	0	0
4930597A21Rik	0	0	0	0	0	0	0	0	0
4930597G03Rik	0	0	0	0	0	0	0	0	0
4930598F16Rik	0.0188233	0	0	0.0165471	0	0	0	0	0
4930599N23Rik	0.0162779	0.0584249	0.13091	0.0429284	0	0.109117	0.0883349	0.0248979	0.0141879
4931402G19Rik	0	0	0	0	0	0	0	0	0
4931403E22Rik	0	0	0	0	0	0	0	0	0
4931403G20Rik	0	0	0	0	0.00776446	0	0	0	0
4931406B18Rik	0	0	0	0	0	0	0.00279722	0	0.00628986
4931406C07Rik	3.51392	2.83273	3.06124	2.77295	3.66407	3.01117	3.21683	2.84171	3.85577
4931406H21Rik	0.0297035	0.0366481	0.066356	0.0195837	0.188642	0.0342229	0.0518116	0.0312353	0.0711971
4931406P16Rik	11.5795	13.4399	12.886	11.9701	11.375	11.3498	10.9654	10.94	11.2794
4931408C20Rik	0	0.00296778	0	0	0	0	0	0	0
4931408D14Rik	0.0280962	0.00420162	0	0.00823265	0.0308405	0.00392348	0.00726026	0.0107435	0.0448964
4931409K22Rik	0	0.00481353	0.0162028	0.0330129	0.0384211	0.0265898	0.0140571	0.0164117	0.0316171
4931414P19Rik	3.6407	2.48119	3.05518	3.83859	3.45147	2.40986	2.80524	4.25913	3.44857
4931417E11Rik	0	0	0	0	0	0	0	0	0
4931419H13Rik	0	0	0	0	0	0	0	0	0
4931420L22Rik	0	0.0332131	0	0	0	0	0	0	0
4931423N10Rik	0	0	0.00694901	0.0205087	0.0146334	0	0	0.0178422	0.0135563
4931428F04Rik	1.84646	1.71738	1.83032	1.86299	2.21284	1.89674	1.69234	2.10887	2.07222
4931428L18Rik	0.0785622	0.0352472	0	0.0460415	0	0	0.0203016	0	0
4931429L15Rik	0	0	0	0	0	0	0	0	0
4931429P17Rik	0	0	0	0	0	0	0	0	0
4931430N09Rik	0	0	0	0	0	0	0	0	0
4931431B13Rik	0	0	0	0	0	0	0	0	0
4931431C16Rik	0	0.0187985	0.0234005	0.00460415	0.0147833	0.00877725	0.00812063	0.00801103	0.0456504
4931440F15Rik	0.056878	0.0628148	0.10165	0.1	0.0411649	0.0439935	0.0508779	0.0602296	0.0343214
4931440J10Rik	0	0	0	0.0282656	0	0	0	0	0
4931440P22Rik	0.161815	0.186683	0.247877	0.270949	0.268243	0.309919	0.262839	0.29465	0.181337
4932411N23Rik	0	0	0	0	0	0	0	0.00301461	0
4932412D23Rik	0.00697906	0.018787	0.0405362	0.0122703	0.0319822	0.00584794	0.00541045	0.0133436	0.0478771
4932413F04Rik	0	0	0	0	0	0	0	0.0118862	0
4932414J04Rik	0	0	0	0	0	0	0	0	0
4932414N04Rik	0	0	0	0	0	0	0	0	0.00342722
4932415M13Rik	0	0	0.00835787	0	0	0	0.00362552	0	0
4932416H05Rik	0.519038	0.478211	0.50107	0.619229	0.832799	0.396084	0.589199	0.705294	0.832089
4932429P05Rik	0	0	0	0	0	0	0	0	0
4932435O22Rik	0	0	0	0	0.00396161	0	0.00326424	0.00322019	0
4932438A13Rik	3.25848	4.04873	4.73062	4.55237	6.38274	3.73017	4.12442	4.41362	4.4626
4932438H23Rik	0.0176407	0	0	0	0	0	0	0	0.00512515
4932441J04Rik	0	0	0	0	0	0	0	0	0
4932443I19Rik	0	0	0	0	0.0172566	0	0	0	0.0319728
4932702P03Rik	0	0	0	0	0	0.0173955	0	0.0158769	0.0180947
4933400A11Rik	0.0465838	0.052272	0	0.0511884	0.0109572	0.00975845	0.0180569	0.0178132	0.0203014
4933400B14Rik	0	0	0	0	0	0	0	0	0
4933400C23Rik	0	0	0	0	0	0	0	0	0
4933400F21Rik	0	0.00355953	0	0	0	0	0	0	0
4933400L20Rik	0	0	0	0	0	0	0	0	0
4933401B06Rik	0	0	0	0	0	0	0	0	0
4933401D09Rik	0	0.0485037	0	0	0.0203432	0.00905879	0.0335244	0.024804	0.0188458
4933401H06Rik	0	0	0	0	0	0	0	0	0
4933402C06Rik	0	0	0	0	0.0134774	0	0	0	0
4933402D24Rik	0.00815747	0.0365987	0.00728933	0	0	0	0	0	0
4933402E13Rik	2.21883	1.06192	1.43799	1.12411	0.747021	2.8378	3.20992	3.14907	1.77162
4933402J07Rik	0.0420074	0	0.0125123	0	0	0	0.0217106	0.0214176	0
4933402J10Rik	0	0	0	0	0	0	0	0	0
4933402J15Rik	0	0	0	0	0	0	0.00668973	0	0
4933402N03Rik	0	0	0	0	0	0	0	0	0
4933402N22Rik	0	0	0	0	0	0	0	0	0
4933403O08Rik	0	0.00845623	0.0252633	0.0662755	0.0443335	0.0236899	0.00730589	0.0216219	0
4933404G15Rik	0	0	0	0	0	0	0	0	0
4933404K08Rik	0	0	0	0	0	0	0.00774404	0	0
4933404K13Rik	0	0	0	0	0	0	0	0	0
4933404O12Rik	3.14995	3.53551	3.08233	3.2702	2.46124	3.14433	3.07135	3.03266	2.22976
4933405D12Rik	0	0	0	0.0491888	0.0526461	0.0156288	0.0722979	0.0142644	0.065028
4933405E24Rik	0	0	0	0	0	0.022207	0	0.0101342	0
4933405L10Rik	0.275123	0.129833	0.193936	0.178179	0.258193	0.259174	0.26927	0.300134	0.199679
4933405O20Rik	0	0	0	0	0	0	0	0	0
4933406C10Rik	0.0087719	0	0.0156768	0.0308447	0.0247595	0.0220506	0.0136007	0.0134171	0.0305827
4933406D12Rik	0	0	0	0	0	0	0	0	0
4933406F09Rik	0	0	0	0	0	0	0	0	0
4933406G16Rik	0	0	0	0	0	0	0	0	0
4933406I18Rik	0	0.0142181	0.0283181	0.0139292	0	0	0.012284	0.0121184	0.0138107
4933406J10Rik	0.0145427	0	0	0	0	0.0243714	0	0	0
4933406K04Rik	0	0	0	0	0	0	0	0	0
4933406M09Rik	0.0323718	0	0.00723168	0	0	0.0271252	0.00627399	0	0
4933407E24Rik	0.0076479	0	0	0.00672309	0	0	0.0118579	0	0
4933407G14Rik	0	0	0	0	0	0	0	0	0
4933407I05Rik	0	0	0	0	0	0	0	0	0
4933407K13Rik	0.407332	0.403575	0.424647	0.279747	0.499015	0.362647	0.355253	0.227149	0.451189
4933407L21Rik	0.0124778	0	0	0	0.0117399	0	0	0	0
4933408B17Rik	0.0727748	0.0598595	0.0162575	0.0213249	0.079883	0.06098	0.0611196	0.0649328	0.079289
4933408J17Rik	0.046233	0.0276567	0.00688546	0	0	0.0322832	0.0119472	0.029465	0.0134324
4933408N05Rik	0	0	0	0	0	0.00758716	0	0	0
4933409F18Rik	0	0	0	0	0	0	0	0	0
4933409G03Rik	0	0	0	0	0	0	0	0	0.0093244
4933409K07Rik	0	0	0.00562524	0.00276696	0	0	0	0	0
4933411E08Rik	0.0084064	0.00754312	0	0.00738987	0	0.00704395	0.00651699	0.00642904	0.0586168
4933411G06Rik	0	0	0	0	0	0	0	0	0
4933411K16Rik	0.102245	0.073396	0.146182	0.0898811	0.192397	0.128511	0.158529	0.15639	0.20497
4933412E12Rik	0.873504	0.760105	1.04977	1.51335	1.68008	1.03648	1.28105	2.05555	2.19802
4933412E24Rik	0	0	0	0	0	0	0	0	0
4933412O06Rik	0.0127556	0	0	0	0	0	0	0	0
4933413J09Rik	0.0930438	0.0569241	0.204076	0.382938	0.123354	0.453608	0.534428	0.378431	0.0884703
4933413L06Rik	0	0	0	0	0	0	0	0	0
4933415F23Rik	0	0	0	0	0	0	0	0	0
4933416C03Rik	0.101683	0.102645	0.0738247	0.2514	0.334842	0.122478	0.280826	0.3305	0.193872
4933416E03Rik	0	0	0	0	0	0	0	0	0
4933416I08Rik	0	0.00189614	0.000251806	0.000269046	0.00106803	5.71967e-05	0.0972413	0.0002035	0.000111563
4933416M06Rik	0	0	0	0	0	0	0	0	0
4933416M07Rik	0.640833	0.507374	0.631582	0.538488	0.328068	0.765974	0.642919	0.42523	0.344991
4933416O17Rik	0	0	0	0	0	0	0	0	0
4933417A18Rik	0	0	0	0	0	0	0	0	0
4933417D19Rik	0.0466217	0.177794	0.0416681	0.15372	0.109661	0.0293418	0.0813791	0.160449	0.10159
4933417E11Rik	0	0	0.011711	0	0	0.0109816	0	0.010023	0.011423
4933417G07Rik	0	0	0	0	0	0	0	0	0
4933417O13Rik	0	0	0.016776	0.0165037	0	0.00786559	0	0.0143579	0.00818177
4933421I07Rik	0	0	0	0	0	0	0	0	0
4933421O10Rik	0.260446	0.250392	0.206131	0.349969	0.836649	0.252528	0.256712	0.497959	0.664806
4933422A05Rik	0.0105638	0.0284369	0.0377583	0.0557183	0.0198782	0.0442584	0.065516	0.0484738	0.055245
4933424G05Rik	0.00820942	0.0147319	0	0	0	0	0	0	0
4933424G06Rik	0.0635515	0.0912403	0.0227153	0.0446933	0	0.0213006	0.0492678	0.0486029	0.0332352
4933425B07Rik	0	0	0	0	0	0	0	0	0
4933425L06Rik	0	0	0.0118684	0	0	0	0	0	0
4933427D06Rik	0.0872117	0.273895	0.199697	0.11979	0.193739	0.0738308	0.0811193	0.110884	0.104521
4933427D14Rik	2.90987	2.92853	3.34185	3.22076	3.70846	3.36092	3.8734	3.49491	3.55078
4933427E11Rik	0.106195	0.0952893	0.115981	0.0726083	0.13322	0.0494353	0.0457371	0.126335	0.164552
4933427E13Rik	0	0	0	0	0	0	0	0	0
4933427I22Rik	0	0	0	0	0	0	0	0	0
4933428C19Rik	0.0175116	0	0	0.0153941	0	0	0	0	0
4933428G20Rik	0.0402092	0.0360799	0.00898251	0.0530204	0.0378313	0	0.0233789	0.0384389	0.00876167
4933429K18Rik	0	0	0	0	0	0.0118255	0.0109408	0	0
4933429O19Rik	0	0	0	0	0	0	0	0	0
4933430H16Rik	0	0	0	0	0	0	0	0	0
4933430I17Rik	0.30573	0.169666	0.216904	0.216179	0.273551	0.314464	0.324456	0.36746	0.326838
4933430M04Rik	0	0	0	0	0	0	0	0	0
4933430N04Rik	0	0	0	0	0	0	0	0	0
4933431E20Rik	0.24903	0.156895	0.15861	0.258508	0.441187	0.208669	0.260834	0.445741	0.556496
4933431G14Rik	0	0	0	0	0	0	0	0	0
4933432G23Rik	0	0	0	0.0150446	0	0	0	0	0
4933432I03Rik	0	0	0.0120642	0.0593419	0.0127025	0	0	0.041301	0.0235351
4933432I09Rik	0	0	0	0	0	0	0	0	0
4933432K03Rik	0	0	0.0214407	0	0	0	0	0	0
4933433F19Rik	0	0	0	0	0	0	0	0	0
4933433G08Rik	0	0	0	0	0	0	0	0	0
4933433G15Rik	0.409982	0.222957	0.366351	0.251192	0.23378	0.156152	0.327466	0.123518	0.238229
4933433G19Rik	0.0405029	0.024229	0	0.094947	0.0254051	0.0226256	0.0313995	0.0103252	0.0235351
4933433H22Rik	0	0	0	0	0	0	0	0	0
4933434E20Rik	17.9352	17.5304	18.7251	20.2527	26.1411	19.5026	20.7324	19.835	30.6273
4933436E23Rik	0	0	0	0	0	0	0	0	0
4933436H12Rik	0	0	0	0	0	0	0	0	0
4933436I01Rik	0	0	0	0	0	0	0	0	0
4933438B17Rik	0	0	0	0	0	0	0	0	0
4933438K21Rik	0	0.0303685	0.0226818	0.0148758	0.0398033	0.0212692	0.0131187	0	0.0073747
4933439C10Rik	0.591568	0.989716	0.939908	0.911269	1.09242	0.344173	0.56591	0.618028	0.72852
4933439K11Rik	0.0304453	0.0409781	0.0136026	0	0	0.0255109	0.0354037	0.011642	0.0132682
4933440J02Rik	0	0.0112356	0	0	0	0	0	0	0
4933440M02Rik	0	0	0	0	0	0.00716073	0	0	0.0297971
5031410I06Rik	0	0	0	0.00427294	0	0	0	0.00371737	0
5031425E22Rik	1.81166	1.65086	2.00598	2.04267	3.0438	1.92348	2.26374	2.60323	2.756
5031425F14Rik	0	0	0	0	0	0	0	0	0
5031426D15Rik	0	0	0	0	0	0.00199365	0.0018445	0	0.00207364
5031434C07Rik	0	0	0.00608368	0	0	0	0	0	0
5031434O11Rik	0.0199506	0.0358035	0.142619	0.0175381	0.075083	0.11702	0.0463995	0.152578	0.0869455
5031439G07Rik	7.05978	7.92869	7.59559	7.06443	10.8258	7.52089	7.63135	9.63795	14.1205
5033403F01Rik	0.135926	0.0844389	0.0747449	0.110298	0.127888	0.0525674	0.145905	0.135939	0.100248
5033403H07Rik	0	0	0	0	0	0	0.0463673	0	0
5033404E19Rik	0.141427	0.145032	0.162483	0.195368	0.133063	0.0677173	0.172291	0.169966	0.105659
5033406O09Rik	0.571655	0.423741	0.407174	0.487962	0.381951	0.721978	0.507398	0.494214	0.3755
5033417F24Rik	0.0561095	0.151304	0.14143	0.222336	0.254344	0.138334	0.279262	0.132297	0.247168
5033428I22Rik	0.0150468	0	0	0	0	0	0	0.0115074	0
5330411J11Rik	0.130698	0.0234552	0.0311437	0.0306383	0.0245938	0.0219031	0.0202645	0.0133274	0
5330413P13Rik	0.0118352	0.00353993	0.00705044	0.0312121	0	0.00661134	0.00917512	0.0030171	0.0068771
5330417C22Rik	0.125005	0.092411	0.0931842	0.124664	0.152733	0.114558	0.111937	0.0658856	0.189369
5330434G04Rik	0	0.00745345	0.00742248	0.0292081	0.0742449	0	0.00965928	0.0190578	0.04706
5330439B14Rik	0	0	0	0	0	0	0	0	0
5430401F13Rik	0	0	0	0	0.0223877	0	0	0.0181978	0
5430402E10Rik	0	0	0	0	0	0	0	0	0
5430402O13Rik	0.0609542	0.0820426	0.0272317	0.0267875	0.1147	0.140459	0.0945084	0.0932299	0.199234
5430403N17Rik	0.0561085	0.0302079	0.0200549	0.0493237	0.0158371	0.00470149	0.00869954	0.00858213	0.00489047
5430405H02Rik	0.285102	0.475142	0.4329	0.350589	0.597134	0.454934	0.555584	0.462582	0.552949
5430416N02Rik	16.7958	21.005	23.9643	17.923	9.34376	17.9468	17.5444	13.7726	7.39948
5430419D17Rik	0.0244613	0	0	0	0	0.00409935	0	0	0
5430421F17Rik	0	0	0.0111547	0	0	0	0.00483876	0.00477346	0
5430425K12Rik	0	0	0	0	0	0	0	0	0
5430427M07Rik	0	0	0	0	0	0	0	0	0
5430427O19Rik	0	0	0.0033377	0	0.00351432	0	0	0.00571321	0
5430428K19Rik	0	0	0	0	0	0	0	0	0
5430431A17Rik	0	0	0	0	0	0	0	0	0
5430434I15Rik	0	0	0	0	0	0	0	0	0
5430437J10Rik	0	0	0	0	0	0	0	0	0
5430440P10Rik	0.0281979	0.0253021	0.0125985	0.0371821	0	0	0.0218602	0.0215651	0.0245775
5530400C23Rik	0	0	0	0	0	0	0	0	0
5530401A14Rik	0	0	0	0	0	0	0	0	0
5530601H04Rik	0.759982	1.05735	1.07353	0.718695	0.758375	0.868376	0.871852	0.704507	0.588806
5730403I07Rik	0	0.0253146	0.0315117	0.0310004	0.0132717	0.00590984	0.0109355	0.0269697	0.0061474
5730405O15Rik	0.306838	0.594129	0.692676	0.695631	0.471025	0.216512	0.287953	0.222313	0.281519
5730408K05Rik	121.945	122.644	122.034	129.203	129.895	108.651	110.645	107.639	93.2501
5730409E04Rik	1.45546	1.58518	1.67306	1.9498	2.48339	1.6144	1.88301	2.50229	2.83425
5730412P04Rik	0	0	0	0	0	0	0	0	0
5730416F02Rik	0.035282	0	0	0	0.0331956	0.0147819	0.0273521	0.0539659	0.0307522
5730420D15Rik	0.111328	0.0544418	0.055265	0.13049	0.034872	0.0310933	0.00941078	0.028381	0
5730422E09Rik	0.00835249	0.0299789	0.0298544	0.0220274	0.0314342	0.0139975	0.0194256	0.0383268	0.0218403
5730435O14Rik	0	0	0	0	0	0	0	0.0710216	0
5730455P16Rik	4.82536	5.12892	5.79051	5.19962	5.14019	4.24441	5.06039	4.5622	4.81689
5730460C07Rik	0	0	0.00697932	0	0.00734864	0	0	0	0
5730480H06Rik	0.198149	0.259292	0.346745	0.290313	0.310718	0.228297	0.294425	0.233624	0.136727
5730488B01Rik	0.0061984	0.0278093	0.0443101	0.0381421	0.00583185	0.0363567	0.0336368	0.0189616	0.0162078
5730507C01Rik	4.37644	4.47777	4.09618	3.31121	3.40681	3.64677	3.32581	2.92227	2.926
5730522E02Rik	0.00942402	0.0169125	0.0168422	0.0579911	0.0443335	0	0.00730589	0.0720729	0.0985687
5730559C18Rik	3.21386	2.29084	2.34505	3.05092	3.39507	2.32648	2.11558	3.15963	2.80538
5830411N06Rik	0	0	0	0	0	0	0	0	0
5830416I19Rik	0	0	0.00973389	0	0	0	0.00844483	0	0
5830417I10Rik	3.15101	2.97252	2.97058	3.06453	2.57678	3.11882	3.08879	2.9446	2.37442
5830418P13Rik	0.138115	0.082621	0.0822778	0.0462529	0.0866316	0.22595	0.127467	0.110657	0.16051
5830428M24Rik	0	0.0123949	0	0	0.0259931	0.0115746	0.0107087	0.0211284	0.0120399
5830432E09Rik	0	0	0	0	0.00902388	0	0	0	0
5830444B04Rik	0.0460265	0.00717655	0.0675252	0.0692067	0.104278	0.0651057	0.100131	0.0431473	0.11851
5830454E08Rik	0.925406	0.657378	0.602964	0.779607	0.616732	0.565412	0.642683	0.663498	0.789788
5830473C10Rik	0	0.0229424	0.00571177	0.0224763	0.0541261	0	0	0.00488848	0.0445707
5930403L14Rik	0.0151395	0.0294337	0.0518587	0.0288357	0.125824	0.0105715	0.0176052	0.028946	0.103367
5930412G12Rik	0.208465	0.0748227	0.11709	0.225144	0.448313	0.179669	0.25396	0.432737	0.731991
5930430L01Rik	0.186485	0.108103	0.0867258	0.256226	0.300034	0.131732	0.184832	0.217957	0.300583
5930438M14Rik	0	0.00526998	0	0	0	0	0	0	0
6030407O03Rik	0	0	0	0	0	0.00666457	0.00616599	0	0.0138649
6030408B16Rik	0.0436945	0.0130691	0.00650741	0.0192054	0.027407	0.00610213	0.0395194	0.0612638	0.0571268
6030419C18Rik	1.80145	2.27144	1.43619	0.971359	1.75162	3.65305	2.08185	2.45836	3.20452
6030440G07Rik	0	0	0.0234219	0.0230418	0	0.0109816	0.0304802	0.010023	0
6030443J06Rik	0.2849	0.142684	0.174654	0.165995	0.102857	0.172104	0.223435	0.162147	0.106836
6030458C11Rik	18.7855	20.2536	19.7694	15.6275	12.9717	16.9606	16.8713	14.506	12.047
6030466F02Rik	0	0.0179267	0.00892613	0	0	0.0167404	0.00774404	0	0.0174134
6030468B19Rik	0	0	0	0	0	0	0	0	0
6030469F06Rik	0	0	0	0	0	0	0	0	0
6030471H07Rik	0	0	0	0	0	0	0	0	0
6030498E09Rik	0	0.010856	0	0	0	0	0	0	0
6230400D17Rik	0.566134	0.437113	0.49412	0.486102	0.520267	0.463347	0.449098	0.493382	0.43607
6330403K07Rik	0.636446	0.820434	0.768965	0.992888	2.49644	0.698541	0.48645	1.08317	2.98461
6330407A03Rik	0.00777239	0	0	0	0	0.00651269	0.00602548	0	0.00677448
6330409D20Rik	0.0128126	0	0	0.0112639	0.0241102	0.010736	0.0198668	0.0293972	0.0223364
6330410L21Rik	0.0851548	0.186041	0.0397004	0	0	0.0248186	0	0	0
6330415B21Rik	0	0	0	0.00567478	0	0	0	0	0.0168797
6330415G19Rik	0.29054	0.276504	0.236019	0.371501	0.312198	0.253369	0.289018	0.325517	0.49377
6330418K02Rik	1.08255	0.901998	1.3301	1.05361	1.32773	1.18247	1.04905	1.10881	1.1963
6330549D23Rik	0.30898	0.372696	0.276098	0.436368	0.300239	0.237681	0.384825	0.333146	0.339948
6430411K18Rik	4.91282	2.60979	3.48473	3.08345	3.40266	1.58822	1.76497	2.31598	2.2692
6430503K07Rik	0	0.0466551	0	0	0.0244599	0	0	0.0397644	0
6430531B16Rik	0.313587	0.0456201	0.171479	0.0558667	0.118755	0.174961	0.192559	0.214645	0.155098
6430548M08Rik	0.134791	0.123637	0.109461	0.212147	0.898717	0.387249	0.292928	0.655061	1.682
6430550D23Rik	0.0362873	0.0754877	0.102331	0.157578	0.08022	0.14443	0.0870128	0.0778607	0.0488843
6430562O15Rik	0.0166467	0.0149372	0.0297503	0.00731688	0	0.0488206	0	0.0127311	0.0217642
6430571L13Rik	0.168392	0.151099	0.10533	0.25165	0.464738	0.286903	0.496068	0.433567	0.572409
6430573F11Rik	0.423849	0.49301	0.476934	1.10399	2.64379	0.637962	0.760613	1.0685	1.71717
6430584L05Rik	0	0	0	0	0.00427718	0	0	0.0034767	0
6430628N08Rik	0	0.00800839	0.0319005	0.0156914	0.0167943	0.0373922	0.0207569	0	0.00777905
6430706D22Rik	26.0822	31.2625	35.1396	27.7633	25.8779	34.4483	35.9406	30.6705	27.0648
6430710C18Rik	0	0	0	0	0	0.0151456	0	0.0108789	0
6530402F18Rik	0	0.127906	0.158062	0.166715	0.487577	0.136237	0.0828396	0.128742	0.34348
6530403H02Rik	0	0	0	0	0	0	0	0	0
6530411M01Rik	0	0.0843542	0.0420019	0	0.0221122	0.0295395	0.0364396	0.0359478	0.0204846
6720468P15Rik	0	0.00958474	0.00954491	0.0093901	0.0100499	0.00895045	0.0082808	0	0.00931031
6720483E21Rik	0.0127897	0.0114763	0.0114286	0	0.0120334	0.0107169	0.0297454	0.029344	0.0891812
6720489N17Rik	3.68802	3.23042	3.9885	3.42321	4.42608	3.1668	4.46007	3.71893	4.2831
6820408C15Rik	0.198906	0.137387	0.0684071	0.222605	0.20273	0.145243	0.160609	0.0910106	0.148282
6820431F20Rik	0.836288	0.777995	0.906637	0.76219	0.769476	0.811528	1.06306	0.797118	0.728916
7420426K07Rik	0.00952428	0	0	0.00837257	0	0.0159613	0	0	0.0332058
7420461P10Rik	0	0	0	0	0	0	0	0.0147842	0
7420700N18Rik	0	0	0	0	0.00767069	0	0	0.00623511	0
7420701I03Rik	0	0	0	0	0	0	0	0	0
7530416G11Rik	0	0	0	0	0	0	0	0	0
7630403G23Rik	0	0	0	0	0	0	0	0	0
8030411F24Rik	0	0.0427736	0	0	0	0	0	0	0
8030423F21Rik	0	0.01353	0.00449125	0	0.00472891	0	0.0155859	0.00768778	0.0175233
8030423J24Rik	0	0	0	0	0	0	0	0	0
8030442B05Rik	0	0	0	0	0	0	0	0	0
8030443G20Rik	0	0	0	0	0	0	0	0	0
8030451O07Rik	0	0	0	0	0	0	0	0	0
8030455M16Rik	0	0	0	0	0	0	0	0	0
8030462N17Rik	28.6113	40.1474	36.7375	30.0698	20.1806	31.5032	27.6552	22.4326	16.4085
8430408G22Rik	0	0	0.00973925	0	0.0102344	0	0.0168641	0.0499092	1.02446
8430422H06Rik	0	0	0	0	0	0	0	0	0
8430423G03Rik	0	0	0.0400628	0	0.0632742	0	0	0.0171441	0.0390779
8430426J06Rik	0	0	0	0	0	0	0	0	0
8430429K09Rik	1.39421	1.29862	1.44736	1.69299	2.26443	1.63681	2.10005	2.36689	2.32332
8430430B14Rik	0.492816	0.0294804	0.176148	0.202171	0	0.165177	0.152821	0.150758	0
8430431K14Rik	0	0	0.00448496	0	0.00472228	0.00420961	0	0	0
8430436N08Rik	0	0	0	0.0116921	0	0	0	0	0
8430437L04Rik	0	0	0	0	0.00810427	0.00721761	0	0	0
9030025P20Rik	0.567575	0.466848	0.483022	0.582099	0.508581	0.532204	0.46096	0.527084	0.535929
9030204H09Rik	0	0	0	0	0	0	0	0	0
9030404E10Rik	0.106634	0.0106315	0	0.0104155	0.0668854	0.0893515	0.00918524	0.0362451	0.10327
9030612E09Rik	0	0	0	0.00674469	0.0505312	0.00642897	0.00594802	0.023471	0.0601866
9030619P08Rik	0.0167147	0.0149982	0	0	0	0	0	0	0
9030624G23Rik	1.85688	1.97223	2.40989	2.27084	1.96694	2.13808	2.10054	1.99008	1.76711
9030624J02Rik	14.8291	15.1389	15.194	15.0179	16.4728	16.1604	17.3389	18.5382	22.4995
9030625G05Rik	0.027363	0.024553	0	0	0.0128724	0.0343922	0	0	0
9130008F23Rik	1.21417	0.607251	0.586942	0.449102	0.330849	0.62266	0.509213	0.53786	0.35276
9130011E15Rik	8.75991	7.28778	6.64755	7.88326	6.92485	7.60542	7.63849	7.13442	6.87644
9130015A21Rik	0	0.0936501	0	0	0	0.0437264	0	0	0.022742
9130015L21Rik	0	0	0	0	0	0	0	0	0
9130019O22Rik	1.59202	1.7202	1.86159	1.51965	1.54653	1.60946	1.98732	1.89835	1.83836
9130019P16Rik	0	0.00286532	0	0	0	0.00267567	0	0	0
9130023H24Rik	0.936033	1.17731	1.24748	1.33624	1.13284	1.25023	1.59085	1.28182	1.44692
9130024F11Rik	0.0285561	0.00689564	0.0171675	0.00337778	0.0108713	0.036644	0.00894037	0.0239162	0.0772266
9130204L05Rik	0	0	0	0	0	0	0	0	0
9130209A04Rik	0	0	0	0	0	0	0	0	0
9130221F21Rik	0	0	0	0	0	0	0	0	0
9130221H12Rik	2.25736	1.79215	1.82621	2.71936	3.42616	2.64655	2.607	2.64997	3.28733
9130227L01Rik	0.015031	0	0.00671567	0.00660669	0	0	0	0.00574768	0
9130230L23Rik	0.0394072	0.0176802	0.02641	0	0	0.0577856	0.0229126	0.0226033	0.0171738
9130401M01Rik	67.4939	66.3703	63.6285	54.8364	40.6589	60.8495	56.1785	47.204	35.127
9130409I23Rik	0	0.00677211	0	0.0199036	0.00710084	0.0189719	0.00585087	0.00577191	0
9230009I02Rik	0	0	0	0	0	0	0	0	0
9230102K24Rik	0	0	0	0	0	0	0	0	0
9230102O04Rik	0	0	0	0	0.0365737	0	0.0150678	0	0
9230104L09Rik	0	0	0	0	0	0	0	0.0166491	0.0189747
9230105E05Rik	0.00636645	0	0	0	0.00598995	0	0	0	0
9230110C19Rik	2.4564	1.6955	1.82514	2.81588	2.77675	1.81702	2.35771	2.82823	3.18408
9230110F15Rik	0	0	0	0	0	0	0	0	0
9230112D13Rik	0	0	0	0	0	0	0	0	0
9230112J17Rik	0	0	0.00548601	0	0.0231069	0	0.0142793	0.00469517	0.00535097
9230114K14Rik	1.67052	1.28656	1.55317	1.3496	1.46991	1.51311	1.85607	1.71723	2.03963
9230116L04Rik	0.0642253	0.0576758	0.109408	0.0483292	0.17565	0.0615018	0.124331	0.120034	0.0889017
9230116N13Rik	0.5738	0.34325	0.317408	0.390321	0.398473	0.394945	0.407764	0.485848	0.44059
9230117E06Rik	0.0857755	0.0769669	0.102196	0.100538	0.107604	0.167705	0.110828	0.0655993	0
9330020H09Rik	0.835736	0.704916	0.750529	0.650188	0.660503	0.668773	0.667334	0.635958	0.604601
9330102E08Rik	0.193625	0.173741	0.166364	0.294596	0.427409	0.168484	0.176086	0.481261	0.357003
9330111N05Rik	0	0	0	0	0	0	0	0	0.00887376
9330117O12Rik	0	0	0	0	0	0	0	0	0.00678553
9330133O14Rik	1.09681	1.3259	1.15704	1.37038	1.83457	1.73597	1.6376	1.68151	2.04918
9330136K24Rik	0.00578534	0.0519122	0.0465269	0.0305146	0.0653186	0.06302	0.103156	0.0840657	0.0352979
9330151L19Rik	0.804558	0.782517	1.05578	0.979295	1.09577	0.895738	0.972665	0.851967	0.833666
9330158H04Rik	0	0	0	0	0	0	0	0	0
9330159F19Rik	0.335017	0.26873	0.197308	0.372594	0.219688	0.129727	0.0787027	0.0834636	0.0619402
9330159M07Rik	0.197508	0.303765	0.344153	0.379743	0.220226	0.130655	0.185497	0.1432	0.122767
9330162012Rik	0.0390314	0.0788019	0.0174388	0.077201	0.0367232	0.138998	0.204246	0.119401	0.10206
9330162B11Rik	0	0	0	0	0	0	0	0	0
9330175E14Rik	0	0	0	0	0.0175259	0	0	0.00712294	0.0568255
9330175M20Rik	0	0	0	0	0	0	0	0	0
9330178D15Rik	0	0	0	0	0.00390536	0	0	0	0
9330179D12Rik	0.0128697	0.0115482	0.0388257	0	0.0412948	0.0107843	0	0	0.0191935
9330182L06Rik	0.225997	0.163898	0.213012	0.288478	0.824315	0.129705	0.170402	0.395396	0.747449
9330182O14Rik	0	0	0.00623481	0	0.00656473	0	0.0108183	0.00533614	0
9330188P03Rik	0	0	0	0	0	0	0	0	0
9330199G10Rik	0	0	0	0	0.0064362	0	0	0	0
9430007A20Rik	0	0	0	0	0	0	0	0	0
9430014N10Rik	0	0	0	0	0	0	0	0	0
9430015G10Rik	11.1216	11.2892	13.4606	13.3405	10.88	10.5128	12.8903	12.863	9.45475
9430018G01Rik	0	0.00627875	0.00625156	0.00307686	0.00658338	0.00879333	0	0	0
9430019J16Rik	0	0	0	0	0	0	0	0	0
9430021M05Rik	0	0	0	0	0.0125488	0	0.0103398	0.0102003	0.0116251
9430037G07Rik	0.0766499	0.238702	0.245768	0.225925	0.305437	0.0831173	0.171276	0.134482	0.125758
9430038I01Rik	11.5869	13.0706	12.709	11.764	8.07446	12.1096	12.4178	9.76707	6.28153
9430041J12Rik	0.0557615	0.0444757	0.0498273	0.00544652	0.00582932	0.0467241	0.00480318	0.00947762	0
9430060I03Rik	0.282721	0.284437	0.298566	0.233471	0.330486	0.366117	0.471562	0.373469	0.268824
9430065F17Rik	0.148358	0.18874	0.113225	0.138084	0.175169	0.175284	0.236057	0.286231	0.13847
9430069I07Rik	0.425728	0.382009	0.604199	0.946627	0.188495	0.314761	0.368871	0.612872	0.0873103
9430078K24Rik	0	0	0	0	0.0124556	0.0110928	0	0.0202494	0.011539
9430083A17Rik	0.440754	0.352503	0.428096	0.269535	0.306509	0.373334	0.49768	0.344407	0.400868
9430091E24Rik	0.0505784	0.100889	0.0451918	0.108712	0.222134	0.146007	0.1133	0.120366	0.210685
9530002B09Rik	0	0	0	0	0	0	0	0.0132789	0
9530003J23Rik	0	0	0	0	0	0	0	0	0
9530014B07Rik	0	0	0	0	0	0	0	0	0
9530020I12Rik	0.016204	0	0	0.0142446	0.0152457	0	0.0125619	0	0
9530026F06Rik	0	0	0	0	0	0	0	0.0122815	0
9530026P05Rik	0	0.0258361	0.0514576	0.0126556	0.0270902	0	0	0.0220203	0.0376443
9530027J09Rik	0.127594	0.0381635	0.045606	0.0149553	0.0480192	0.277977	0.0791327	0.032527	0.111212
9530036O11Rik	0	0	0	0.0172144	0	0	0	0.0224643	0.00426705
9530051G07Rik	0.0292072	0.0349437	0.0260989	0.0484979	0.0549599	0.0190349	0.032706	0.0446741	0.0452574
9530052E02Rik	0	0	0	0	0	0.0251633	0.0116404	0.0229666	0.0130874
9530053A07Rik	0.0723278	0.115198	0.100177	0.0858352	0.064648	0.045454	0.0350447	0.0248916	0.0267926
9530059O14Rik	0.0360093	0.0193868	0.045048	0.0158275	0.10164	0.0301732	0.0390823	0.068848	0.0564949
9530062K07Rik	0	0.0654954	0.146752	0.0962472	0.0343373	0.0152903	0.0424393	0.139555	0.0954296
9530068E07Rik	10.7477	12.6711	11.5548	12.3984	22.8957	11.5893	12.2798	14.6453	31.3476
9530077C05Rik	0.976218	0.673362	0.801117	0.729737	1.21215	0.717836	1.04511	1.22908	1.39498
9530080O11Rik	0.231912	0.128271	0.122665	0.190323	0.14853	0.11906	0.1655	0.175506	0.148376
9530082P21Rik	0.158557	0.0365848	0.0364328	0.0955776	0.123607	0.136655	0.126432	0.235593	0.343525
9530091C08Rik	0.0161615	0.00805658	0.00962773	0.00631433	0.0236535	0.0165516	0.0139212	0.00137333	0.0375641
9630001P10Rik	0	0	0.00455356	0.00447967	0.0143836	0	0	0	0
9630013A20Rik	0	0	0	0	0	0	0	0	0
9630013K17Rik	0.0133624	0.0119902	0.0358211	0.0117466	0.0125722	0.0335902	0	0.0102193	0.0116468
9630028B13Rik	0	0	0	0	0.00395696	0	0	0	0.0036657
9630028H03Rik	0.0313036	0.00561778	0.0279722	0	0	0	0	0	0
9630028I04Rik	0.122194	0.0697746	0.0148896	0.00488265	0	0.0418868	0.0172237	0	0
9830107B12Rik	0	0	0	0	0	0	0	0	0
9830132P13Rik	0	0	0	0	0	0	0	0.00261583	0
9830166K06Rik	0.0052184	0	0	0.00458738	0	0.00437264	0.00404552	0.00399092	0
9930012K11Rik	2.447	1.6121	1.89598	1.74481	1.75926	1.74834	1.92481	2.16966	2.4155
9930014A18Rik	0.823729	0.390866	0.70363	0.655391	0.202292	0.36266	0.562824	0.429234	0.116822
9930021J03Rik	4.14244	3.98768	4.66646	4.18908	3.63718	3.5892	3.9793	3.65261	3.63392
9930104L06Rik	4.22893	5.81346	5.20993	4.02481	3.20368	5.25355	4.99868	3.68469	3.35695
9930111H07Rik	0	0	0	0	0	0	0	0	0
9930111J21Rik1	0.00370813	0.0167257	0	0.00325973	0.00348884	0	0.0114988	0.00862839	0.0102818
9930111J21Rik2	0	0	0	0	0.00560857	0	0	0	0
A130010J15Rik	5.85249	5.81775	5.55363	5.26704	4.04532	4.80177	5.72077	4.99036	4.03027
A130077B15Rik	0	0	0	0	0	0	0	0	0
A1bg	0	0	0	0	0	0	0	0	0
A1cf	0	0	0	0	0.00352074	0	0	0	0
A230001M10Rik	0	0	0	0	0	0	0	0.00587719	0
A230009B12Rik	0.0225937	0.0112253	0	0	0	0.012688	0.019397	0	0
A230020J21Rik	0.0521207	0.101331	0.0310493	0.106909	0.0899038	0.06551	0.0404061	0.0797217	0.0757148
A230028O05Rik	0.00512872	0.00920406	0	0	0	0.00859498	0.003976	0.00392234	0.00894048
A230050P20Rik	9.32838	10.0506	8.85281	6.7638	3.55553	10.5123	9.13206	7.87621	5.15587
A230056J06Rik	0.0045417	0.0203765	0.0284085	0.0279475	0.0470042	0.0304449	0.0211255	0.0451541	0.0316687
A230056P14Rik	0.214103	0.256155	0.173097	0.304726	0.517993	0.247747	0.331963	0.428847	0.462092
A230057D06Rik	0	0	0	0	0.0134505	0	0	0.00546661	0
A230065H16Rik	0.0872116	0.117383	0.0779304	0.172498	0.205135	0.182692	0.0676101	0.15007	0.418079
A230070E04Rik	0.0696492	0.00694407	0.0207457	0.115651	0.0946549	0.0389073	0.0899915	0.0414293	0.0539616
A230072C01Rik	0.838548	1.05972	0.780399	0.830748	0.945847	0.787459	0.768361	0.677432	0.64735
A230072E10Rik	0.0130619	0.0390683	0.019453	0.0229648	0.0163859	0.0182415	0.0135015	0.0199789	0.0303596
A230077H06Rik	0	0.00440489	0	0	0.0138561	0	0	0	0.017115
A230103J11Rik	0.0593272	0.0722105	0.0215732	0.0403212	0.012643	0.0269728	0.0518858	0.0432465	0.0430559
A230107N01Rik	0.158619	0.0656907	0.0817722	0.10726	0.160719	0.112463	0.179722	0.116643	0.218015
A230108P19Rik	0	0	0	0	0	0	0	0	0
A2m	0.539738	0.14034	0.0849502	0.0404378	0.112528	0.334056	0.24012	0.182937	0.157704
A2ml1	0	0	0	0	0	0	0	0	0
A330008L17Rik	0	0	0	0.00481727	0.00515585	0	0	0	0
A330009N23Rik	0.608093	0.86537	0.683697	0.936334	0.934945	1.09022	1.2515	1.07886	1.31867
A330015K06Rik	0	0	0	0	0.00613497	0.0273165	0.00505468	0.0149592	0.00568292
A330023F24Rik	0.0413605	0.0445356	0.0443506	0.0581745	0.0908006	0.0508303	0.0940555	0.065372	0.134587
A330032B11Rik	0.00746469	0	0	0.00656193	0.00702314	0	0	0.0114175	0
A330033J07Rik	0	0	0	0	0	0	0	0	0
A330035P11Rik	0.406856	0.459899	0.542976	0.515585	0.666164	0.442748	0.548899	0.541491	0.575681
A330040F15Rik	0	0.0232432	0	0	0.0121857	0	0.0200813	0.00990514	0
A330041J22Rik	0.0621813	0.0209247	0.0625071	0.0478296	0.0511893	0.0195381	0.0120535	0.077276	0.0609725
A330048O09Rik	0.0644281	0.0385411	0	0.0188791	0.040412	0.0359907	0	0.0164244	0
A330049N07Rik	0	0	0	0	0	0	0.0111664	0	0
A330069E16Rik	1.70224	1.06632	0.99014	1.15759	1.35983	1.06304	1.09556	1.28956	1.06378
A330070K13Rik	0	0	0	0	0	0	0	0	0
A330074K22Rik	0.0287756	0.00516411	0.0205706	0.0101184	0.0595626	0.00964475	0.0178465	0.066021	0.0953082
A330076C08Rik	0.0073952	0.0132715	0	0	0	0	0	0	0
A330076H08Rik	0	0	0	0	0.0146813	0	0	0	0
A330093E20Rik	0	0	0	0	0.00559925	0	0	0.00455134	0
A330102I10Rik	0	0	0	0.0794466	0	0	0	0.0150689	0.0787719
A3galt2	0.0126766	0	0	0	0.0198782	0.010622	0.0032758	0.0129264	0.007366
A430005L14Rik	64.9326	54.1161	54.6668	59.1755	43.2866	54.9704	53.491	48.6338	34.7961
A430033K04Rik	1.7142	2.42588	2.76208	2.78939	2.92539	3.186	3.84892	3.03688	4.22405
A430035B10Rik	0.014798	0.0265568	0.0264464	0.0715474	0.104422	0.037199	0.0630963	0.0679034	0.0902868
A430046D13Rik	0.416065	0.576507	0.582599	0.554211	0.44267	0.432685	0.670985	0.707466	0.713783
A430057M04Rik	0.161566	0.136768	0.10896	0.112551	0.0831761	0.183913	0.139432	0.0839292	0.0850249
A430078G23Rik	0.00965589	0	0.00431415	0.0297089	0.00454243	0.0242728	0.0336854	0.0369231	0.00841616
A430078I02Rik	0.230389	0.258421	0.205869	0.243035	0.227601	0.222006	0.15628	0.176197	0.210848
A430085M09Rik	0	0	0	0	0	0	0	0	0
A430088P11Rik	0	0	0	0.00288779	0.00306423	0.0110218	0	0.0075421	0.00286536
A430089I19Rik	0.0387568	0.00695534	0	0	0.00729296	0	0.0120151	0.00592808	0.0540419
A430090L17Rik	0	0	0	0	0	0	0	0	0
A430093F15Rik	0.00677282	0.0182319	0.00605204	0.0178615	0.00637229	0.0340508	0.0157517	0	0.0118065
A430105I19Rik	0.142759	0.0735886	0.0379985	0.061413	0.0943075	0.137438	0.0612233	0.0766577	0.132372
A4galt	12.1684	4.73964	3.44674	2.83287	3.20968	5.30874	4.53221	7.47357	7.37812
A4gnt	0	0	0	0	0	0.00435361	0	0	0.00452861
A530006G24Rik	0	0	0	0	0	0	0	0	0
A530013C23Rik	0	0	0	0.0236539	0.0189841	0.00563781	0.0156433	0	0.0175703
A530016L24Rik	0	0	0	0	0	0	0	0	0
A530021J07Rik	0	0	0	0	0	0	0	0	0
A530032D15Rik	0	0	0	0	0	0.00681982	0.00630963	0.0186734	0.0212819
A530046M15Rik	0.00931373	0.00835726	0	0.00818748	0	0	0	0	0
A530050N04Rik	0	0	0	0	0	0	0	0	0
A530053G22Rik	0	0	0	0	0	0	0	0	0
A530058N18Rik	0.00924162	0	0	0	0	0	0	0	0
A530064D06Rik	0	0	0.0149181	0	0	0	0	0	0.00657125
A530065N20Rik	0	0	0	0	0.00361131	0	0	0	0.00669098
A530072M11Rik	0.0309385	0.0763435	0.0622034	0.10199	0.0654949	0.0388863	0.0539658	0.065068	0.0943819
A530088E08Rik	0.0159605	0	0	0.0140305	0	0	0.00618661	0	0
A530099J19Rik	0	0	0	0	0	0	0	0.00790125	0
A630001G21Rik	0.221971	0.0929487	0.0991741	0.143095	0.132268	0.105397	0.120457	0.1641	0.0902868
A630010A05Rik	0	0.00792446	0.0157831	0	0	0	0	0	0
A630012P03Rik	0	0	0	0	0	0	0	0	0
A630019I02Rik	0	0	0	0	0	0.00802869	0	0	0
A630020A06	0.105626	0.0801975	0.0980153	0.142851	0.110846	0.0510616	0.062989	0.121171	0.0708189
A630023A22Rik	0	0.0192706	0	0	0	0.0269998	0	0	0
A630023P12Rik	0	0	0	0	0	0	0.017217	0	0
A630066F11Rik	0.663066	0.646264	0.653794	1.03512	0.978805	0.641815	0.735604	0.909281	1.01637
A630072M18Rik	0.945259	1.19744	1.21376	1.08699	0.966586	1.09158	1.08997	1.11981	1.26008
A630073D07Rik	0	0	0	0	0	0	0	0	0
A630075F10Rik	0	0	0	0	0	0	0	0	0
A630076J17Rik	0	0	0	0	0	0	0	0	0
A630077J23Rik	0	0	0	0	0	0	0	0	0
A630089N07Rik	4.9272	4.33676	5.09961	5.25912	3.76937	5.29456	5.0965	3.66026	1.85142
A630095E13Rik	0	0.0207649	0	0	0	0	0.0179402	0.017698	0
A630095N17Rik	0	0.138849	0.138272	0.0777302	0.0207978	0.0555689	0.0685487	0.0338115	0
A730004F24Rik	0	0	0	0	0	0	0	0	0
A730006G06Rik	0	0	0	0	0	0	0	0	0
A730008H23Rik	10.2013	11.5901	12.5328	9.4047	9.2452	13.5198	13.5693	11.7722	10.9229
A730017C20Rik	0	0	0	0.00695573	0.0297843	0	0.00605444	0	0.0068959
A730017L22Rik	0.048251	0.0649439	0.0700635	0.143155	0.175916	0.0555923	0.0888397	0.226021	0.136682
A730018C14Rik	0	0	0	0.00718741	0	0	0	0	0
A730020E08Rik	0	0	0	0.00758118	0.0324561	0	0.00668571	0	0.0751678
A730020M07Rik	0.016803	0	0.0379263	0.131285	0.0344684	0.646563	0.393771	0.112931	0.0232066
A730036I17Rik	0.32129	0.116067	0.0857564	0.0770286	0.0157033	0.0944008	0.0452867	0.0159556	0.0218212
A730043L09Rik	0	0	0	0	0	0	0	0.0181827	0.0103613
A730046J19Rik	0	0.00546143	0.0108775	0.0187267	0.0343592	0	0.00235924	0.00465481	0.00530502
A730056A06Rik	0	0.0389075	0.0473538	0.0931818	0.224252	0.0929226	0.0717267	0.112369	0.182686
A730063M14Rik	2.04636	2.38317	2.13983	2.14338	2.29403	2.18898	2.46402	2.09778	2.20107
A730082K24Rik	0.00789229	0.0573405	0.0634715	0.062571	0.0297023	0.0267696	0.0247729	0.0183032	0.041274
A730085K08Rik	0	0	0	0	0	0	0	0	0
A730090N16Rik	0.072503	0.0743522	0.138829	0.0819459	0.136431	0.182256	0.184681	0.118819	0.117361
A830009L08Rik	0.0204126	0.0320535	0.0592807	0.0179442	0.0672189	0.0384845	0.023737	0.0234166	0.0489274
A830010M20Rik	0.974806	0.741985	0.856369	1.15933	1.05928	0.840345	0.990905	1.27453	1.20677
A830011K09Rik	0	0	0	0	0	0	0	0	0
A830018L16Rik	1.26305	1.23658	1.23539	1.22572	1.04954	1.06058	1.28377	1.67142	1.70405
A830019L24Rik	0	0	0	0	0	0	0	0	0
A830029E22Rik	0	0	0	0.0210927	0	0	0	0	0
A830052D11Rik	0.0126766	0.0682485	0.0792925	0.0557183	0.131196	0.0212441	0.0294822	0.0290843	0.154686
A830082K12Rik	0.0310727	0.0223054	0.0166595	0.0491675	0.859519	0.0260368	0.0192711	0.0712914	0.265417
A830082N09Rik	0.168094	0.198376	0.25143	0.237713	0.467583	0.231178	0.208218	0.300427	0.407686
A930001A20Rik	0	0.0470478	0.0187407	0.00921816	0.0591978	0.00878673	0.00812939	0	0.0315997
A930001C03Rik	0.219173	0.238808	0.0839435	0.156582	0.126265	0.253314	0.297754	0.261448	0.321974
A930002C04Rik	0	0	0	0	0.0107518	0.00478775	0	0	0
A930003A15Rik	0	0	0.0125607	0	0	0.0117786	0	0.00973786	0
A930003O13Rik	0	0	0	0	0	0	0	0	0
A930004D18Rik	2.42073	1.5185	2.16311	2.73493	2.39877	1.09794	1.91453	1.98041	1.25991
A930005H10Rik	1.72559	1.72625	2.39567	2.71915	2.61845	2.00058	2.25046	2.68116	2.12325
A930006I01Rik	0	0	0	0	0	0	0.00498204	0	0
A930006K02Rik	0.110472	0.313902	0.460671	0.501752	0.987419	0.246846	0.22838	0.380189	0.481441
A930007I19Rik	0.0370941	0.0277373	0.00552442	0.0326086	0.0116335	0.0207214	0.0431354	0.0141844	0.00538859
A930009A15Rik	0	0	0	0	0	0.0119195	0.0110278	0	0
A930011G23Rik	0	0	0	0	0.00401831	0.00357868	0	0	0
A930012L18Rik	0	0	0	0.0106534	0.0114022	0	0	0.00463413	0.0105629
A930013F10Rik	0.407416	0.317893	0.45903	0.316625	0.544429	0.593713	0.549297	0.406413	0.560967
A930015D03Rik	2.47407	2.54174	2.37098	1.84394	1.63618	2.31345	1.77902	1.85098	1.81265
A930016O22Rik	0.0487849	0.0766061	0.066517	0.0818939	0.0860621	0.0624891	0.0347106	0.108173	0.0438941
A930017M01Rik	0.0213799	0.026858	0.0152837	0.0338302	0.0120693	0.0322466	0.0530386	0.0196211	0.00745395
A930018P22Rik	0.0174902	0.0470823	0.0156289	0.0307505	0.0329118	0.0732777	0.0542367	0.0668809	0.0304893
A930019D19Rik	0	0	0	0	0	0	0	0	0.0130327
A930024E05Rik	2.81645	2.52722	2.65202	5.39101	2.88496	2.30922	2.00147	2.35662	0.877672
A930031H19Rik	0	0	0	0	0	0	0	0	0
A930033H14Rik	0.0337728	0.0432923	0.0646686	0.0890668	0.181575	0.0525556	0.100989	0.0664192	0.172415
A930041C12Rik	0	0	0	0	0	0	0	0	0.0465005
AA387883	0	0	0	0	0.00802704	0	0	0.0130495	0
AA388235	0.755676	0.5983	0.781178	0.941088	0.927072	0.583539	0.812698	0.889552	1.11713
AA413626	0.0355447	0.350839	0.285858	0.249972	0.300984	0.148919	0.165334	0.135919	0.185886
AA414768	1.55347	2.17177	1.50318	1.08646	0.726762	1.66847	1.21097	1.42436	1.00242
AA465934	13.4172	19.3875	12.9049	14.5449	15.4848	16.4783	12.6691	12.6004	11.417
AA467197	1.34292	1.14476	1.10001	0.983777	1.66362	1.55662	1.33607	1.16398	1.32657
AA536875	0	0	0	0.00664683	0	0	0	0	0
AA543186	0.202705	0.257676	0.2717	0.341538	0.238397	0.254778	0.386316	0.348806	0.426976
AA543401	0.171209	0.184353	0.13259	0.150506	0.0859117	0.114769	0.12388	0.0960207	0.039794
AA545190	0	0	0	0	0	0	0	0	0
AA619741	0	0	0	0	0.0151092	0	0	0	0.00933137
AA792892	0.0709134	0.0318155	0.0105611	0	0.0333599	0.108937	0.0458125	0.0723108	0.35025
AA986860	0.260983	0.282785	0.312411	0.20778	0.319677	0.53227	0.576435	0.538528	0.489286
AB124611	0	0.0422425	0.0105145	0	0.011073	0.00983956	0.00912075	0	0
AF067061	0.19299	0.0856899	0.043585	0.055966	0.0598996	0.122616	0.086372	0.133899	0.431782
AF067063	0.0161676	0	0	0	0	0.0406418	0	0.0123647	0.140918
AF357355	0	0	0.180283	0	0.379645	0	0.156408	0	0
AF357359	0	0	0	0	0	0	0	0	0
AF357399	0	0	0	0	0	0	0	0.116543	0
AF357425	0.415203	0.372564	0	0.547493	1.17195	0.34791	0.160941	0.317539	0
AF357426	0.213799	0	0	0.187945	0	0	0	0	0
AF366264	0	0	0	0	0	0	0	0	0
AF529169	0.0945067	0.193832	0.226203	0.204729	0.266753	0.104643	0.146531	0.144553	0.185339
AI115009	0	0.0208097	0	0	0	0.0388653	0	0.00591208	0
AI182371	0.151763	0.128345	0.0985195	0.103033	0.200792	0.155641	0.138409	0.214367	0.081362
AI197445	0.0268376	0.024066	0.0205868	0.054072	0.0603168	0.0215075	0.0181774	0.0611742	0.0250962
AI314180	11.9877	8.35886	9.91735	11.7954	14.4694	9.94755	11.0054	13.5818	13.8543
AI314278	0	0.0108331	0	0.0318391	0.0170384	0.00505811	0.0233986	0.0184662	0.0578757
AI413582	13.6049	10.2101	8.64055	8.48056	11.8906	16.5252	16.579	17.3011	25.1276
AI427809	0.0140878	0.0252851	0.025181	0.00618937	0	0	0	0	0.0307005
AI429214	0.153555	0.413358	0.287495	0.224978	0.378385	0.110287	0.204073	0.150989	0.197574
AI450353	1.61045	1.86164	2.08056	2.00686	1.44712	2.00013	2.29658	1.47949	0.934633
AI463170	0.132634	0	0.0474077	0.0466383	0	0.0666827	0.102824	0	0.138726
AI464131	1.32094	1.46545	1.64331	2.12939	2.62769	1.53235	1.68636	2.22251	2.68249
AI467606	2.21813	4.22864	3.17666	2.44231	1.25077	3.0414	1.87013	1.47362	0.885303
AI504432	0.14986	0.180839	0.256278	0.254391	0.337907	0.0562906	0.0981499	0.148202	0.0923341
AI506816	1.66514	1.84133	2.009	1.95189	1.57073	1.61266	2.35291	1.35338	1.02115
AI507597	0.0165793	0	0.0444447	0	0.0155988	0.0277845	0	0	0
AI593442	0.00253118	0.00682134	0	0.00667519	0.03587	0	0.00392451	0.00971807	0.00442934
AI597479	13.5497	15.2033	15.7585	13.9656	11.6724	12.0897	13.4789	11.6459	10.6651
AI606473	0.00661946	0	0	0	0	0	0	0	0
AI646519	0.0195423	0	0.0523877	0.0515376	0.0735465	0	0	0	0.0340665
AI661453	1.48028	0.804621	0.501117	0.735722	1.19454	4.16953	3.37871	4.74169	6.54787
AI662270	0.0915629	0.173449	0.218183	0.277246	0.105292	0.136396	0.141967	0.0466836	0.097542
AI837181	15.9263	16.4041	15.1456	15.5572	14.6993	15.6574	16.2593	16.1775	15.278
AI839979	0.0244237	0.0109578	0	0.064411	0.034469	0	0	0.0186788	0.0212879
AI846148	17.7331	19.7865	18.1493	16.8262	14.3328	13.491	14.3527	14.7686	14.8273
AI847159	0.484129	0.229983	0.139961	0.187759	0.013397	0.238626	0.187658	0.119787	0.0124109
AI854703	0.436992	0.345349	0.490795	0.567413	0.479046	0.268747	0.31391	0.31274	0.265572
AI987944	3.2535	5.5919	6.31611	4.09402	4.52075	4.17874	4.41805	3.7138	3.91065
AU015228	0.028822	0.00431035	0.00429244	0.00844557	0.00451958	0.00805023	0.00744799	0.0183687	0.0209346
AU015791	0.0147372	0	0	0	0	0	0	0	0
AU015836	9.04354	10.5099	9.06245	6.5858	6.01092	14.6635	11.6343	8.53036	7.49122
AU016765	0	0	0	0	0	0	0	0	0
AU018091	16.6136	8.60377	6.5708	5.40872	1.97001	11.6617	6.65718	3.75549	1.5136
AU019823	9.53985	9.51446	9.31157	8.08548	6.31537	8.89315	8.4029	7.64779	6.95538
AU019990	0.0648745	0.00623652	0.0124212	0	0.0283417	0	0.0179645	0	0.0242317
AU021063	0.0245703	0.0881892	0.0878221	0.0431984	0.0231173	0.123557	0.171432	0.0375848	0.278405
AU021092	0.052203	0.0281053	0.0093295	0.00917809	0	0.0262454	0.00809399	0.00798476	0.0182003
AU022252	9.16094	9.81738	10.1057	10.0766	11.8315	9.37344	10.4507	10.8143	10.1582
AU022751	0.396934	0.519727	0.76381	1.49652	1.17335	0.609593	0.685481	1.01928	0.419392
AU022754	0.0288806	0.00432044	0.0043011	0.0084626	0.0181153	0.0403323	0.0223896	0.025768	0.0209768
AU022793	0	0	0	0	0	0	0.0118897	0	0
AU023762	0	0	0	0	0.00618513	0	0	0	0
AU040320	1.38781	1.43462	1.74025	2.514	6.17395	1.60555	1.69788	2.64089	5.40917
AU040972	0.0276004	0	0.073989	0.0121315	0	0.0231271	0	0.0211082	0.0120284
AU041133	1.70763	1.58106	1.94382	1.57763	2.12855	1.68606	2.08692	1.76762	2.06194
AV039307	0.0479481	0.010756	0	0.0843002	0.273615	0.0703098	0.0929285	0.174181	0.0731361
AV051173	0.206604	0.164788	0.0410259	0.0605401	0.0647952	0.0577062	0.142371	0.105337	0.0400172
AV064505	0	0	0	0	0	0	0	0	0
AV320801	0.00387358	0.0104272	1.26393e-07	4.43023e-08	0.00364451	0	0.0115028	0.00592494	0.0134831
AW011738	0.0730576	0.03746	0.0839349	0.110097	0.343686	0.0655896	0.0687739	0.235465	0.372969
AW046200	0.00956242	0.00858042	0	0.0084061	0.0269908	0.00801261	0.00741319	0.0877577	0.0250041
AW112010	0.0554497	0	0	0	0	0.0154876	0.028658	0.113085	0.128881
AW146154	2.21734	2.19688	2.70561	2.19655	2.39045	2.18522	2.41893	2.2514	2.42314
AW209491	13.2897	15.2758	14.0855	13.6115	9.20171	12.7025	11.78	10.9984	8.06462
AW495222	0.0150784	0	0	0	0	0	0	0.0115317	0
AW549542	0.016195	0.0217979	0.0144715	0	0	0.054281	0.0690529	0.0433497	0.0211736
AW549877	8.38508	9.60976	9.84679	9.65479	11.1658	9.02814	9.64148	9.2614	9.35912
AW551984	0.799237	0.639239	0.654704	0.453594	0.667459	0.51632	0.441308	0.644118	0.565803
AW554918	1.69185	1.49168	1.77971	1.99793	2.08798	1.71598	1.78684	2.32164	2.38694
AW822252	0.0397535	0.0237807	0.106569	0.0232976	0.137143	0.111035	0.123274	0.0709395	0.0923987
AY074887	0.123133	0.110488	0.0183382	0.162365	0.13516	0.22355	0.0795484	0.109865	0.0894368
AY358078	0	0	0.0175223	0	0	0	0.00760093	0	0.00854577
AY512915	0	0	0	0.00689425	0	0	0	0	0
AY512931	0.041867	0.0322008	0.0374115	0.0578354	0.0168819	0.125291	0.0602774	0.0731864	0.052131
AY702102	0	0	0	0	0	0	0	0	0
AY702103	0	0	0	0	0	0	0	0	0
AY761184	0	0	0	0	0	0	0	0	0
AY761185	0	0	0	0	0	0	0	0	0
Aaas	45.687	40.3511	35.9685	35.468	28.2907	39.5315	39.1792	38.0834	29.1096
Aacs	14.0807	31.6577	37.4925	30.2605	37.5099	34.8814	42.7049	39.3872	32.6477
Aadac	0.287819	0.695319	0.474809	0.262746	0.0104153	0.166964	0.0858188	0.0169321	0.00964867
Aadacl2	0.00900913	0	0	0.0237591	0	0	0.0419055	0	0.00785244
Aadacl3	0.0136294	0	0	0	0	0	0	0	0
Aadacl4	0	0	0	0	0	0	0	0	0
Aadat	0.434564	0.2744	0.4818	0.459833	0.355864	0.330417	0.330653	0.393891	0.392798
Aaed1	6.64646	5.07791	6.50539	7.88965	11.6194	7.00169	8.94566	10.3577	12.8579
Aagab	10.1896	12.545	12.5853	11.0744	11.9326	11.5635	10.868	9.45359	10.8091
Aak1	1.11046	1.07338	1.12486	1.3187	2.03623	1.23516	1.40548	1.52745	2.05641
Aamdc	6.55039	4.83925	5.38797	5.25287	8.13126	6.83346	6.99142	7.28282	11.0379
Aamp	105.431	102.919	98.0834	87.2901	75.4623	110.442	104.966	86.1635	80.7094
Aanat	0	0	0.00945977	0	0	0.00887031	0	0	0
Aar2	15.6138	17.6813	15.8983	14.6595	12.6286	16.7803	14.723	13.9186	13.7431
Aard	3.0498	7.57096	9.91341	13.3023	14.1573	2.39524	2.90805	5.62383	5.51098
Aars	276.789	186.128	240.955	260.08	158.743	239.03	285.731	243.639	132.184
Aars2	19.8293	17.1559	16.0144	14.9348	13.4613	16.3611	14.8751	15.2403	12.4742
Aarsd1	49.9477	49.9289	47.3401	46.7891	42.2622	44.914	41.5457	40.9604	36.5663
Aasdh	6.69692	4.44339	4.99667	5.18147	4.11181	4.72122	5.33904	4.66792	3.81253
Aasdhppt	37.1696	33.438	33.0123	28.2953	16.5206	30.3936	29.0177	23.8007	15.0501
Aass	0.824404	0.42023	0.311269	0.466131	0.731953	0.252966	0.303053	0.343364	0.506027
Aatf	61.2214	54.5273	55.8723	49.1941	33.0795	52.3126	49.0222	40.6495	30.8666
Aatk	0.170115	0.102286	0.150232	0.323889	0.831039	0.108108	0.133452	0.417253	0.836755
Abat	0.493536	0.469691	0.676064	0.769806	2.09991	1.04091	1.19067	1.39719	2.84106
Abca1	0.56963	0.824326	0.647489	0.50934	0.512299	0.387228	0.441601	0.503977	0.745959
Abca12	0	0.00617733	0.0292204	0.0121037	0.0016193	0.0100949	0.0120082	0.00526497	0.0120008
Abca13	0.0277347	0.015253	0.0119918	0.0165161	0.00673407	0.0239893	0.0138717	0.018474	0.007798
Abca14	0.0159634	0.00477469	0	0.00233885	0	0.0178349	0.00206258	0.00203475	0
Abca15	0	0	0	0	0	0	0	0	0
Abca16	0.0217179	0.0139186	0.0134494	0.0323251	0.0262711	0.0118093	0.00919818	0.0189821	0.0108166
Abca17	0.00275365	0.00741261	0	0.00484135	0.00777243	0.00922944	0.00853899	0.0168475	0.021601
Abca2	2.32256	1.87835	2.15161	2.83996	4.72988	1.90295	1.74819	3.12032	4.45608
Abca3	1.52208	1.29053	1.95517	2.89968	5.55931	2.45674	3.31094	5.03701	7.69258
Abca4	0.0810299	0.0939892	0.0582785	0.0347471	0.0948327	0.0662411	0.0459642	0.0408095	0.0706264
Abca5	0.349928	0.318655	0.495347	0.613704	1.57445	0.435466	0.702369	1.10094	1.77262
Abca6	0.00273421	0.00245342	0.00947495	0.00721073	0	0	0.00635901	0.00814824	0.0431994
Abca7	2.2518	1.94764	2.18452	1.86544	2.56089	2.19817	2.81117	3.30812	2.96223
Abca8a	0.00255066	0	0	0	0.00239982	0.00213727	0.00395476	0.00390138	0.00222318
Abca8b	0.238819	0.185167	0.134672	0.16306	0.189792	0.155428	0.12942	0.195057	0.30112
Abca9	0.00228534	0.0041013	0.00816852	0.00401798	0.0150513	0.00957474	0.00531507	0.0139822	0.0278869
Abcb10	15.2327	14.3788	14.8779	11.3846	13.3272	16.7305	17.2764	15.9518	15.1819
Abcb11	0.00292636	0.00262584	0.00784478	0.00514498	0.0192731	0.00245207	0.00226863	0.00671405	0.0204051
Abcb1a	1.78157	2.40696	2.17321	2.353	1.58143	1.80875	1.55965	1.7345	1.2819
Abcb1b	3.37668	2.35529	1.821	2.06684	1.45198	3.56163	2.55895	2.84721	2.31945
Abcb4	0.0140609	0.0157711	0.00628224	0.0154507	0.0132293	0.011782	0.0272514	0.0457022	0.0520862
Abcb5	0.0258699	0.0431102	0.00330239	0.0097464	0.0104314	0.0247738	0.0286506	0.00565278	0.0289908
Abcb6	6.56893	8.09997	6.78715	6.02711	8.27163	7.60736	6.70605	5.66121	8.97617
Abcb7	17.1526	17.8641	20.7526	21.0477	20.6713	16.6006	17.7267	18.8456	15.0458
Abcb8	12.6095	15.1575	16.4311	16.8498	16.943	14.432	15.8416	17.3232	17.9042
Abcb9	0.120302	0.127224	0.0499103	0.0944237	0.141484	0.190808	0.183195	0.223439	0.419425
Abcc1	14.4959	10.4235	11.1351	9.5774	8.9539	11.1009	10.7083	10.2389	7.40287
Abcc10	1.21727	1.0265	1.03883	1.20458	1.21437	1.23764	1.075	1.3233	1.60018
Abcc12	0	0.0113974	0.00851257	0.00279148	0.00298767	0.00532161	0.00246175	0.00485705	0.00276776
Abcc2	0.0186067	0.0620134	0.0570053	0.0584169	0.05502	0.0512278	0.0783055	0.0792816	0.0648711
Abcc3	0.0601389	0.046254	0.0435028	0.0629366	0.121248	0.0887859	0.102125	0.179592	0.214663
Abcc4	24.7217	25.7994	25.0935	25.1624	12.7764	26.3142	24.0057	18.1776	7.33796
Abcc5	15.095	15.5595	12.8238	12.0203	12.0616	15.1885	12.221	10.9696	10.6107
Abcc6	0.0288917	0.0103699	0.0154902	0.025398	0.0407747	0.0411555	0.0515155	0.0729161	0.103247
Abcc8	0.167775	0.293304	0.227465	0.241574	0.326593	0.227842	0.0941858	0.194678	0.388277
Abcc9	0.00390276	0.0313818	0.0419468	0.0361047	0.0439135	0.00818984	0.00757902	0.0224375	0.0407021
Abcd1	1.70025	1.55383	1.3158	1.42216	1.35587	1.9939	1.68949	1.41143	1.58463
Abcd2	0.0491274	0.116006	0.196391	0.181839	0.510876	0.0714974	0.150338	0.272888	0.572434
Abcd3	11.105	15.4315	14.4856	15.2349	18.3153	12.6501	13.2532	15.432	18.5955
Abcd4	4.69359	3.52491	3.18102	3.62273	4.12269	4.18937	3.83642	4.46961	4.41707
Abce1	272.628	239.385	248.583	219.952	172.474	255.829	247.955	209.988	143.967
Abcf1	75.7062	80.9605	74.3257	70.0294	53.9823	71.4153	63.7883	56.1109	41.4832
Abcf2	138.579	138.133	131.442	115.699	71.1527	124.874	112.123	86.8797	57.0731
Abcf3	14.4596	14.8823	16.4011	15.886	15.3588	16.358	18.2448	15.5963	15.9826
Abcg1	2.34638	2.68204	2.29468	1.95443	1.83467	1.40701	1.23304	1.60052	2.90138
Abcg2	50.1791	31.8961	35.3772	33.9598	18.9256	22.9708	26.4112	24.6467	17.2626
Abcg3	0.160525	0.0338918	0.0590643	0.0332033	0.133264	0.213631	0.0695432	0.14082	0.148146
Abcg4	0.039505	0.0531721	0.0388309	0.170167	0.349386	0.0893762	0.0796274	0.205446	0.409752
Abcg5	0.0237653	0.00533118	0.0265451	0.0522287	0.167699	0.00995677	0.00460595	0.0727007	0.372852
Abcg8	0	0	0.0042224	0.0166173	0.0533082	0	0.00732686	0.0325284	0.119578
Abhd1	1.36275	1.84018	1.71856	1.6436	1.99767	1.91198	1.94078	1.70449	2.09929
Abhd10	14.0101	14.2956	14.808	15.1714	12.6766	14.4887	15.2479	13.7684	12.4941
Abhd11	31.3086	28.7186	28.4438	27.2042	17.7207	30.3219	29.6079	26.9659	16.7873
Abhd11os	2.57841	1.67095	1.61281	2.71995	7.3317	2.73666	1.88784	3.35226	9.53883
Abhd12	16.9703	17.4563	18.6698	18.0767	18.6073	16.4208	17.2542	18.1091	20.1053
Abhd12b	0.0132634	0	0.0118519	0	0	0	0	0	0
Abhd13	15.0094	14.6983	14.9842	13.4856	13.7712	16.2227	15.7234	14.7005	15.5205
Abhd14a	19.7592	15.3846	13.9643	14.2692	13.2534	15.5483	14.6156	15.0011	12.4745
Abhd14b	1.71894	0.697137	0.789699	0.469545	1.05078	1.89605	1.49823	1.54485	1.66754
Abhd15	0.123449	0.332315	0.354573	0.445712	1.27764	0.421154	0.331542	0.529378	0.999137
Abhd16a	10.7968	8.5844	8.08148	9.77606	12.3618	9.04691	10.0601	11.248	15.6629
Abhd16b	0.0484209	0.0289656	0.0576905	0.04966	0.0683361	0.0202866	0.0250253	0.0617188	0.0422041
Abhd17a	46.3188	50.2446	46.8815	41.6069	34.8967	45.2573	43.0251	38.5027	34.7014
Abhd17b	16.6396	18.7687	20.3612	18.4026	19.4075	18.8021	21.0478	20.3079	20.3095
Abhd17c	25.9352	25.1728	24.0101	22.3207	16.6872	19.8815	19.332	17.6907	13.2943
Abhd18	0.770259	0.742737	1.06325	1.08642	1.69279	0.881432	1.27894	1.09903	1.45796
Abhd2	7.81113	7.00454	5.45866	5.10547	6.54603	9.98105	8.52285	7.33232	9.0705
Abhd3	0.554154	0.681159	1.14638	1.30795	1.4213	1.0559	1.55952	1.89261	2.10405
Abhd4	11.8864	13.3063	11.2183	9.99547	10.2775	16.1861	15.1868	14.5828	23.4204
Abhd5	5.24201	5.04666	4.65568	5.14814	7.20536	7.54566	7.08699	7.61775	9.64563
Abhd6	1.95712	1.7465	1.44276	1.45405	1.95315	1.44956	1.36281	2.02318	2.56288
Abhd8	11.1421	10.082	12.3358	13.9436	17.4833	13.0974	16.0952	20.8064	20.7754
Abi1	20.0438	22.3532	22.0984	19.173	18.6114	20.6387	20.3936	20.7134	21.7697
Abi2	23.0724	22.6091	25.8849	22.1749	18.9607	23.2294	23.0849	20.992	16.8832
Abi3	0.454357	0.292854	0.238421	0.17462	0.18691	0.72371	0.330004	0.285752	0.191715
Abi3bp	0.0110641	0.0099278	0.00988661	0.00859563	0.0138798	0.00618045	0	0.0112821	0.0160726
Abl1	17.2173	31.1295	25.4779	27.1887	26.298	39.106	40.7768	39.607	28.0155
Abl2	12.7978	12.516	14.3903	13.4686	11.3902	10.6434	11.5791	10.6699	8.248
Ablim1	0.271414	0.219094	0.134882	0.20926	0.725476	0.767427	0.419493	0.453364	0.800146
Ablim2	0.108661	0.144266	0.158338	0.224154	0.261198	0.239843	0.143689	0.304484	0.441856
Ablim3	0.0632118	0.0708739	0.0838274	0.135472	0.410708	0.0690681	0.108019	0.214361	0.425888
Abo	0.0690331	0.0309716	0.0570478	0.0701524	0.0730695	0.0433831	0.0334479	0.0263973	0.0300845
Abr	14.7139	13.4974	9.78731	9.75128	12.8258	16.8824	9.80039	11.158	12.1433
Abra	0.0325188	0.0218845	0.0581161	0.0214399	0.00764892	0.00681208	0	0	0
Abracl	19.8952	31.9909	27.8915	21.9666	31.3308	18.849	16.9728	19.0564	32.724
Abraxas1	10.0942	8.72843	10.0495	10.3651	8.04653	8.72719	10.5539	9.44706	7.08454
Abraxas2	11.6328	13.7681	13.6401	13.832	12.9467	14.1962	13.8515	13.3996	13.4083
Abt1	9.99437	12.0141	11.2317	9.44426	5.96139	11.3106	9.74674	8.03193	5.72153
Abtb1	11.2691	11.5545	13.372	12.0766	9.06857	9.51931	10.0358	9.59736	10.2672
Abtb2	1.10624	1.20695	1.35358	1.34543	1.27441	1.50629	1.53978	1.61514	1.52849
Acaa1a	21.6742	17.6936	17.0158	18.8097	18.7595	21.78	23.2775	24.5087	27.0303
Acaa1b	0.643702	0.546792	0.536851	0.829933	0.960941	0.9493	1.37731	1.68035	1.21936
Acaa2	15.9575	6.98372	7.34724	7.26159	10.9077	15.8998	13.7924	13.2191	16.8636
Acaca	21.0332	23.6036	30.1933	29.4746	31.3284	28.8883	36.744	39.0402	29.5574
Acacb	4.13275	3.32054	3.83474	3.66862	2.17449	5.53675	6.24024	5.09731	2.98854
Acad10	1.85534	1.27079	1.32914	1.44668	1.5558	1.47509	1.68982	2.13898	2.31709
Acad11	7.88105	7.16769	7.04616	6.11564	6.27577	6.53204	6.97874	7.67969	8.33477
Acad12	1.12787	1.08781	1.08868	1.19296	1.29383	0.975393	1.0614	1.25003	1.67173
Acad8	9.94313	9.98568	11.1956	9.29037	8.74337	9.15304	9.60051	9.74636	9.56456
Acad9	17.9876	17.0193	17.4073	15.5308	12.2544	15.6062	15.167	13.5811	13.0503
Acadl	8.02996	7.95094	7.6945	7.86052	6.90475	6.65458	7.52492	8.2838	8.47313
Acadm	46.6762	46.7014	47.7613	38.0641	26.1378	38.5699	38.1618	35.7448	25.1706
Acads	25.7841	19.7545	20.3843	16.8212	19.2143	20.6681	19.5495	19.8246	22.9677
Acadsb	8.09925	7.3059	8.43398	8.9177	11.3479	7.87645	9.21764	10.4904	11.9633
Acadvl	9.00847	8.13622	8.39493	10.4169	11.8143	9.34229	10.6482	11.9565	17.5069
Acan	0.886153	0.657091	0.86668	1.51348	1.98634	0.595657	0.631118	1.10817	0.85386
Acap1	2.04883	1.91611	1.72765	1.69961	1.44982	1.56202	1.22593	1.35945	0.799829
Acap2	11.1874	12.8218	15.6467	14.1477	14.3347	11.9733	14.1134	14.4206	12.9757
Acap3	3.1094	4.38187	3.28313	2.67208	2.60359	3.52682	2.83805	2.64985	2.66675
Acat1	10.4302	5.65126	6.15147	7.01483	7.83551	9.23792	10.7033	11.7573	13.222
Acat2	39.8409	68.1308	73.6004	72.9519	68.1985	74.4572	91.2735	83.6143	61.3804
Acat3	0.143893	0.103293	0.135008	0.107519	0.0879991	0.584772	0.145017	0.253106	0.219482
Acbd3	11.4852	12.5276	13.5266	14.4716	18.2727	14.8592	16.5311	16.7656	17.4817
Acbd4	4.59544	3.97492	3.97073	3.78498	4.29771	4.47507	4.82499	5.44588	4.94363
Acbd5	8.32442	8.25511	8.86724	8.09877	10.5046	9.38594	11.133	10.9276	12.7502
Acbd6	35.476	33.0946	31.9671	33.0277	28.5133	31.4003	31.9767	35.4995	32.2467
Acbd7	2.43651	2.04214	1.77048	1.52991	1.1588	1.95187	2.05494	2.58008	1.93698
Accs	0.326216	0.643584	0.694867	0.617612	0.98443	0.391795	0.543456	0.92418	1.3199
Accsl	0.515039	3.43722	4.00973	2.74485	0.611783	0.226571	0.169694	0.113244	0.0785597
Acd	14.9017	13.445	11.3238	14.4329	15.9082	17.1461	16.9239	18.6108	21.9215
Ace	0.0525562	0.053509	0.064709	0.0643281	0.153139	0.0470294	0.0407437	0.0611685	0.105456
Ace2	0	0.00375961	0	0.00368318	0	0	0	0	0.00730487
Ace3	0	0	0	0.0056876	0	0	0	0	0
Acer1	0.100254	0.0423334	0.0526969	0.134788	0.072131	0.0889469	0.169157	0.207466	0.0822421
Acer2	8.01707	8.46049	8.14652	10.0145	5.92718	6.99036	6.58877	6.23232	4.26631
Acer3	3.40287	3.46518	4.52639	4.76014	5.65931	3.50799	4.2663	4.97811	6.20269
Ache	0.00648025	0.0116339	0.0115804	0.0113932	0	0.0108599	0.0301329	0.0198238	0.0225929
Acin1	77.754	75.1993	84.3443	80.2188	72.2858	78.6485	84.4792	70.4806	61.5814
Ackr1	0.01237	0	0	0.0326227	0.0116385	0.0103652	0.0287693	0	0.0215637
Ackr2	0.0285349	0.0177286	0.00882728	0.052106	0.0139419	0.0620836	0.015317	0.0254602	0.0387472
Ackr3	2.36717	3.485	1.89838	3.48866	13.2564	2.6382	1.22176	3.12917	3.63349
Ackr4	0.550159	1.84056	1.54766	2.53758	6.68438	0.35855	0.752968	1.60508	2.64626
Acly	143.251	197.123	208.193	171.448	123.03	209.788	210.759	177.006	107.681
Acmsd	0	0	0	0.0054678	0	0.00521185	0.00964391	0.00475688	0
Acnat1	0.0993181	0.0152775	0.0253567	0.0598685	0.0400477	0.180709	0.244186	0.35808	0.131087
Acnat2	0	0	0	0	0	0	0	0	0
Aco1	17.5848	21.4631	22.4112	19.7676	19.191	20.015	20.3509	21.0224	20.5449
Aco2	128.341	117.046	114.766	106.662	83.3524	118.069	116.983	103.955	88.4125
Acod1	0.0166049	0	0	0	0	0	0.00429094	0	0.00964867
Acot1	4.33965	3.91049	4.04213	7.41962	10.7006	3.31274	3.22885	5.51973	7.94961
Acot10	0.0279594	0.0083627	0.0166559	0.0163856	0	0.0234279	0.0144502	0.00712758	0.0162464
Acot11	1.10557	0.835886	0.885541	1.11871	1.70667	1.20711	1.12787	1.31729	2.23618
Acot12	0.0140943	0.0126469	0	0.00412999	0.0176811	0.00787333	0	0.00718602	0.0163796
Acot13	22.8023	22.9901	21.7377	22.5598	27.0137	27.2077	31.6313	31.9869	42.6796
Acot2	3.55832	2.98823	4.26863	7.01803	6.38919	4.00278	6.38106	8.79696	7.94111
Acot3	0.114443	0.138621	0.176126	0.163921	0.145859	0.0462895	0.0455484	0.0920936	0.0139294
Acot4	0.110899	0.17138	0.236732	0.243723	0.173902	0.180689	0.171948	0.141356	0.102031
Acot5	0	0	0	0.0165907	0.00961251	0	0.0158411	0.0234413	0.00890528
Acot6	0.110068	0.162256	0.210759	0.297185	0.303278	0.20422	0.274272	0.414874	0.50709
Acot7	53.2558	48.1632	46.7916	49.4708	40.238	48.8694	44.883	43.5264	30.9033
Acot8	10.5785	11.2677	11.4767	10.2511	6.87336	10.5117	10.3813	10.2317	8.29827
Acot9	45.6931	52.2372	44.4994	27.3396	16.1816	31.2039	23.9188	19.9188	15.3644
Acox1	9.05329	11.1148	10.4498	9.54205	11.9109	18.0494	16.9523	14.0122	21.0581
Acox2	0	0	0	0	0	0.00490219	0	0	0.00509945
Acox3	1.11289	1.61781	1.40881	1.11941	1.83905	1.2954	1.41987	1.5224	2.42506
Acoxl	0.480655	0.323471	0.389237	0.162851	0.0282644	0.209767	0.174667	0.103386	0.0480039
Acp1	29.6771	29.7322	29.9794	27.049	23.3328	28.8541	28.0251	25.2034	22.9615
Acp2	3.331	4.03035	3.97234	3.83751	5.0428	3.57275	3.8186	3.79531	6.04278
Acp4	0	0	0.0100157	0	0	0.0563516	0.0347573	0	0
Acp5	2.90362	19.7547	17.3973	14.7379	12.6936	17.8374	12.3873	12.1498	14.3684
Acp6	20.3284	38.6702	42.9488	35.9556	9.6322	17.5395	15.8669	14.1368	9.69821
Acp7	0.581025	0.200522	0.166408	0.117869	0.0770938	0.405714	0.277191	0.244966	0.149331
Acpp	0.29223	0.0689939	0.0399289	0.0468083	0.114113	0.211883	0.13162	0.128271	0.130987
Acr	0	0.00857684	0	0.00913651	0.0293411	0	0	0	0.0181188
Acrbp	5.04308	2.77702	2.82012	2.82622	1.77064	2.95669	2.15632	1.9337	1.64031
Acrv1	0	0	0	0	0	0	0	0	0
Acsbg1	0.134212	0.208435	0.216794	0.249578	0.189412	0.164364	0.0960429	0.173702	0.130478
Acsbg2	0.126328	0.177425	0.063804	0.0627686	0.036174	0.101251	0.0468384	0.0378051	0.0191493
Acsf2	1.26022	0.644977	0.608931	0.804203	1.58971	1.38841	1.40757	1.63487	2.32702
Acsf3	7.2521	4.64153	4.27816	5.90125	6.93192	6.72205	6.40824	7.33775	7.59079
Acsl1	10.1304	11.9167	12.5143	9.76167	8.88105	14.6763	12.4785	10.2101	10.7841
Acsl3	35.8236	44.8747	48.4027	54.6938	61.7227	67.1523	70.3083	73.8605	75.2671
Acsl4	12.8508	30.5862	38.7733	27.9779	34.2715	21.283	26.0026	24.1374	27.1834
Acsl5	20.8344	15.4845	13.6775	11.4174	8.45599	17.6977	18.3579	15.2662	11.6889
Acsl6	1.45958	1.79803	2.53475	3.02721	6.31493	1.96217	2.06683	2.90218	4.387
Acsm1	0	0	0	0	0	0	0	0	0
Acsm2	0	0	0	0	0	0	0	0	0
Acsm3	0.0168175	0	0	0.00492795	0.0105439	0.00939366	0	0	0.048854
Acsm4	0	0	0	0	0	0	0	0	0.0115981
Acsm5	0	0	0	0	0	0	0	0	0
Acss1	1.3631	2.85752	1.96952	1.21929	1.27874	1.07538	0.716848	0.509043	0.750373
Acss2	2.58377	4.79567	5.77878	6.73399	10.4137	3.97413	5.76219	8.5189	10.7622
Acss2os	0	0	0	0	0	0	0	0	0
Acss3	0	0.0422411	0.0600942	0.177357	0.523066	0.0676218	0.0729903	0.137411	0.504104
Acta1	2.83012	1.18033	0.950714	0.969296	1.17393	1.07791	0.922289	1.20573	3.7734
Acta2	3.75935	3.75809	2.42863	2.60464	2.74054	2.84205	2.97917	4.07621	8.57277
Actb	2212.98	2667.22	2377.98	2169.88	1928.55	1871.71	1705.15	1651.62	1771.18
Actbl2	0	0	0	0	0	0	0	0	0
Actc1	0.274905	0.220245	0.149144	0.0258924	0.277123	0.0329072	0.0532794	0.112629	0.196822
Actg1	459.307	325.009	253.568	274.395	309.366	385.053	320.474	311.045	383.765
Actg2	0.119825	0.097745	0.0584034	0.0670315	0.133237	0.0730214	0.0337793	0.116632	0.493718
Actl10	0.0763465	0.0171265	0.102332	0.0755037	0.197537	0.0479796	0.0295935	0.0437912	0.0415902
Actl11	0	0	0	0	0	0	0	0	0
Actl6a	127.546	147.988	142.901	117.482	83.5133	118.749	108.32	93.1155	72.2998
Actl6b	0.0462678	0.0249098	0.0248063	0.0162692	0.0435316	0.0775381	0.0502162	0.0424616	0.016131
Actl7a	0	0	0	0.00837257	0	0	0	0	0.00830145
Actl7b	0.17137	0.0994991	0.0540467	0.292433	0.113813	0.135149	0.148483	0.123351	0.0439316
Actl9	0	0.00938895	0	0	0	0	0.00811173	0	0
Actn1	60.374	52.0538	49.104	50.0908	56.3488	59.8702	58.118	61.5806	69.3023
Actn2	0.796873	0.749499	0.767833	0.780692	0.81298	2.36116	2.54551	1.58599	0.569038
Actn3	5.36363	21.7623	27.848	22.8948	18.4772	4.51927	5.95829	7.90421	9.57486
Actn4	93.2616	91.3504	95.7402	64.5544	68.7132	76.7291	73.527	59.9813	55.2619
Actr10	19.9816	18.3484	20.1981	19.8985	19.4971	20.2118	21.166	19.9921	19.5928
Actr1a	39.4107	43.9934	45.3184	41.8	46.5663	48.55	51.653	48.2551	54.3719
Actr1b	57.7601	52.1936	54.1954	53.6918	49.6529	53.9234	55.9044	56.2048	50.0136
Actr2	75.6048	74.7386	64.7923	69.0811	64.1508	87.6417	75.4344	61.3861	48.8151
Actr3	100.756	95.3816	92.0483	91.8646	86.3471	91.8527	94.9886	96.5749	83.0169
Actr3b	8.67973	10.6958	10.6937	8.87293	7.33704	6.75809	6.58812	6.01589	4.38961
Actr5	7.16527	7.04048	7.49049	8.34898	8.79404	6.71091	7.42355	7.15745	8.04169
Actr6	21.4237	19.0274	21.4061	18.8257	12.9313	17.8951	19.7385	14.1844	10.5719
Actr8	28.4262	31.5489	32.3774	29.0615	24.4766	27.1975	29.1472	27.1785	22.0628
Actrt1	0	0	0	0	0	0	0	0	0
Actrt2	0	0	0	0	0	0	0	0	0
Actrt3	0.166564	0.0543487	0.074419	0.093178	0.0213701	0.0570962	0.0939108	0.0984337	0.105585
Acvr1	0.823504	1.15239	1.2504	1.39123	1.99509	1.16752	1.08004	1.25366	1.39521
Acvr1b	6.12409	5.58147	5.97623	5.94457	7.76894	5.01433	6.36747	7.07049	8.35533
Acvr1c	0	0	0	0	0.003113	0	0.0025649	0.00126499	0.00553369
Acvr2a	3.36365	4.17212	4.36208	4.52181	6.13019	3.55375	4.12453	4.41019	5.38447
Acvr2b	6.23107	6.43173	6.1856	8.43425	12.2032	5.86934	5.67419	6.92347	7.59089
Acvrl1	0.141682	0.0719853	0.0501748	0.0899455	0.212292	0.0733105	0.0897245	0.177927	0.323481
Acy1	26.5351	25.3491	22.2103	21.2775	14.1646	23.7602	21.4978	17.9393	14.0006
Acy3	3.3091	1.77608	1.83968	1.88921	2.4082	4.0194	3.45428	3.32194	4.65016
Acyp1	14.214	14.8569	15.5853	16.6538	18.0323	12.7253	12.5274	16.8722	16.3003
Acyp2	2.60446	4.00354	3.85337	4.69163	4.88079	2.82631	2.31698	2.43265	4.22382
Ada	8.8154	6.57205	6.05629	5.46196	6.36812	7.09009	6.82043	6.83116	6.63331
Adad1	0.232446	0.247684	0.2856	0.491689	0.382725	0.170426	0.16894	0.333319	0.278578
Adad2	4.88876	2.78003	3.50541	4.99644	4.25013	3.99681	4.20468	6.1253	3.92434
Adal	9.30787	10.0625	10.1725	10.7855	8.1804	8.69689	8.09171	8.16646	6.58866
Adam10	4.45465	4.834	5.31392	6.5995	14.893	5.26429	6.55501	8.38273	13.4283
Adam11	0.182354	0.205435	0.225618	0.271281	0.686276	0.343208	0.28056	0.44198	0.987875
Adam12	0.179173	0.0820613	0.0617072	0.0475802	0.107117	0.140751	0.143243	0.0742234	0.130141
Adam15	3.38785	2.74732	2.3778	2.74439	3.89048	3.54364	3.31863	3.51099	6.22813
Adam17	14.8802	16.203	16.6041	15.7887	17.5724	16.6302	16.1183	14.7942	16.8404
Adam18	0	0	0	0	0.0115257	0	0.00474857	0.00928005	0.00528896
Adam19	15.1694	10.8025	7.60527	6.6319	2.68213	16.0885	9.70157	5.19347	2.08499
Adam1a	0.273333	0.590295	0.63752	0.427618	0.287681	0.419247	0.434573	0.435794	0.290733
Adam1b	0	0	0	0	0	0.00416189	0	0.0113957	0
Adam2	0.0662661	0.0148652	0.019738	0.0388353	0.0207824	0.0138815	0.0428102	0.0633486	0.0433186
Adam20	0	0	0	0	0	0	0	0	0
Adam21	0.0441509	0.0308131	0.0832881	0.0431245	0.0461555	0.049327	0.0532429	0.0412692	0.0342065
Adam22	1.19164	1.4344	1.76666	2.25635	2.78182	1.20156	1.25995	1.82519	2.1815
Adam23	9.24967	14.6495	13.7905	10.253	7.21811	5.3327	4.66923	5.25949	4.99215
Adam24	0	0	0	0	0	0	0	0.00379463	0.00432469
Adam25	0	0	0	0	0	0	0	0	0
Adam26a	0	0	0	0	0	0	0	0	0
Adam26b	0	0	0	0	0	0	0	0	0
Adam28	0	0	0	0	0	0	0	0	0.0031397
Adam29	0	0	0	0	0	0	0	0	0
Adam3	0	0	0	0	0	0	0	0	0
Adam30	0.0202552	0.0181752	0.0253395	0.0498566	0.0457378	0.00678897	0.0157027	0.0216871	0.0353093
Adam32	0.0382474	0.0114392	0.0104622	0.0168109	0.0275387	0.0213669	0.0148247	0.0585044	0.0561312
Adam33	0.0139416	0.0291462	0.0486628	0.047819	0.091782	0.0467341	0.0432369	0.0781997	0.0526627
Adam34	0	0	0	0	0	0	0	0	0
Adam39	0	0	0	0	0	0	0	0	0
Adam4	0.0992843	0.0643419	0.152793	0.189107	0.233534	0.14328	0.0940821	0.105459	0.124998
Adam5	0	0	0.00497045	0	0.0386173	0.00438158	0.00431212	0.00850828	0.175421
Adam6a	0	0	0	0	0	0	0	0	0
Adam6b	0	0	0	0	0	0	0	0	0
Adam7	0	0	0	0	0	0	0.00320212	0	0.00360017
[truncated: 22,540 more rows]

## Sheet: Fig.S3H Putative NPC enhancers
Putative NPC enhancers (ATAC regions with significantly increased accessibility at 24 or 48 h of RA compared to 12h of RA)
Chr	start	end
chr13	78871278	78871678
chr10	83914749	83915149
chr16	77173212	77173612
chr8	26835071	26835471
chr15	103065599	103065999
chr10	123147132	123147532
chr8	96868663	96869063
chr7	70796253	70796653
chr5	54290465	54290865
chr8	76148730	76149130
chr11	72072483	72072883
chr8	121283259	121283659
chr4	144949492	144949892
chr15	6259921	6260321
chr3	90376205	90376605
chr3	95129167	95129567
chr11	96372499	96372899
chr7	6897056	6897456
chr4	22946766	22947166
chr1	133408869	133409269
chr10	9557650	9558050
chr8	125349314	125349714
chr18	84073364	84073764
chr4	97840246	97840646
chr4	29039924	29040324
chr5	4325916	4326316
chr9	111963645	111964045
chr16	23497458	23497858
chr11	96578874	96579274
chr16	48326889	48327289
chr12	57954043	57954443
chr7	70848018	70848418
chr14	98154893	98155293
chr8	26770439	26770839
chr16	23307617	23308017
chr10	24958933	24959333
chr8	124960473	124960873
chr15	24971955	24972355
chr4	46503067	46503467
chr8	7472459	7472859
chr4	64024019	64024419
chr12	35175887	35176287
chr8	45540516	45540916
chr5	66881917	66882317
chr4	73488676	73489076
chr14	16733542	16733942
chr15	58266026	58266426
chr6	101329518	101329918
chr6	84640635	84641035
chr17	75107872	75108272
chrX	93844471	93844871
chr2	30893358	30893758
chr8	121315998	121316398
chr13	73070212	73070612
chr8	121258430	121258830
chr5	47557150	47557550
chr13	72209909	72210309
chr13	60286866	60287266
chr8	120421605	120422005
chr14	32429011	32429411
chr11	96352003	96352403
chr1	59580258	59580658
chr1	7154897	7155297
chr1	154016071	154016471
chr11	96341025	96341425
chr6	36890264	36890664
chr4	128648524	128648924
chr18	60606126	60606526
chr2	46525323	46525723
chr8	57405261	57405661
chr1	43427260	43427660
chr4	137931051	137931451
chr12	71433431	71433831
chr11	98968614	98969014
chr5	74905583	74905983
chr8	57547519	57547919
chr11	96363846	96364246
chr11	32262632	32263032
chr2	77777739	77778139
chr9	16389056	16389456
chr2	35884237	35884637
chr14	103948007	103948407
chr6	28102972	28103372
chr1	157143305	157143705
chr13	60226145	60226545
chr8	50321379	50321779
chr4	150748225	150748625
chr13	26932685	26933085
chr16	23240721	23241121
chr1	158501121	158501521
chr15	42047288	42047688
chr8	121241676	121242076
chr8	104191408	104191808
chr7	6849482	6849882
chr3	141112398	141112798
chr6	147391436	147391836
chr15	86089965	86090365
chr3	65861409	65861809
chr1	171435278	171435678
chr2	142976656	142977056
chr16	29851860	29852260
chr17	66761378	66761778
chr3	145827745	145828145
chr1	73363651	73364051
chr19	30331817	30332217
chr8	90192727	90193127
chr8	60758982	60759382
chr8	25070335	25070735
chr2	75825592	75825992
chr15	25314832	25315232
chr18	32552728	32553128
chr3	35400157	35400557
chrX	43495028	43495428
chr5	55355423	55355823
chr15	13193035	13193435
chr12	38843795	38844195
chr11	96596144	96596544
chr11	96421591	96421991
chr2	165316921	165317321
chr4	114643805	114644205
chr1	194635480	194635880
chr13	97928085	97928485
chr2	76145733	76146133
chr8	26846644	26847044
chr15	77037411	77037811
chr8	7554736	7555136
chr13	102770296	102770696
chr15	82961025	82961425
chr15	18809240	18809640
chr12	77854694	77855094
chr8	26833335	26833735
chr5	67213172	67213572
chr2	133326653	133327053
chr10	120433163	120433563
chr8	35948763	35949163
chr15	103303863	103304263
chr9	46998384	46998784
chr15	64255041	64255441
chr11	96365637	96366037
chr2	106889505	106889905
chr8	113581914	113582314
chr14	21903759	21904159
chr17	82453906	82454306
chr7	6774038	6774438
chr2	30876150	30876550
chr14	98035210	98035610
chr7	6855895	6856295
chr10	83957434	83957834
chr9	57798826	57799226
chr5	136474031	136474431
chr3	5387866	5388266
chr16	90407900	90408300
chr6	135187092	135187492
chr10	45025190	45025590
chr9	102649931	102650331
chr11	28633637	28634037
chr13	83046481	83046881
chr13	7195998	7196398
chr1	88475476	88475876
chr2	44969202	44969602
chr3	107545708	107546108
chr8	120004152	120004552
chr14	86772456	86772856
chr2	169906393	169906793
chr17	85748583	85748983
chr16	72412873	72413273
chr5	136051579	136051979
chr8	120374702	120375102
chr9	79689780	79690180
chr10	20665187	20665587
chr10	61328821	61329221
chr2	3134953	3135353
chr2	115923399	115923799
chr8	76230824	76231224
chr3	138270561	138270961
chr4	150769144	150769544
chr16	59559345	59559745
chr6	5029257	5029657
chr19	41716177	41716577
chr4	54601599	54601999
chr2	159414447	159414847
chr12	86037405	86037805
chr15	103061336	103061736
chr9	15670185	15670585
chr6	85325303	85325703
chr15	83710048	83710448
chr4	9060202	9060602
chr8	71312743	71313143
chr1	168410050	168410450
chr12	10135974	10136374
chr14	65900617	65901017
chr11	82406284	82406684
chr12	29015501	29015901
chr2	157887245	157887645
chr7	89248059	89248459
chr6	52194606	52195006
chr13	52025126	52025526
chr18	21375157	21375557
chr8	67950581	67950981
chr1	182250614	182251014
chr17	25880199	25880599
chr8	96864439	96864839
chr11	84540447	84540847
chr1	19973964	19974364
chr3	122704205	122704605
chr18	84414652	84415052
chr7	88499791	88500191
chr11	114040564	114040964
chr14	24829030	24829430
chr12	107328982	107329382
chr2	166187398	166187798
chr1	89703341	89703741
chr10	39430353	39430753
chr2	20284414	20284814
chr4	151310165	151310565
chr7	82012471	82012871
chr2	20291361	20291761
chr7	71471505	71471905
chr4	150556717	150557117
chr11	112137529	112137929
chr2	145283755	145284155
chr7	83452259	83452659
chr6	52153232	52153632
chr2	166517955	166518355
chr17	78328335	78328735
chr12	98406093	98406493
chr14	22168639	22169039
chr3	26924199	26924599
chr4	149255231	149255631
chr11	18885681	18886081
chr17	21648787	21649187
chr1	88639758	88640158
chr2	115402309	115402709
chr6	13021587	13021987
chr15	93911100	93911500
chr9	101017845	101018245
chr15	90827846	90828246
chr8	123717461	123717861
chr9	65363705	65364105
chr6	51975706	51976106
chr18	43277388	43277788
chr7	36877519	36877919
chr12	39254751	39255151
chr11	78829414	78829814
chr14	22577569	22577969
chr6	84886531	84886931
chr11	96590310	96590710
chr13	78936217	78936617
chr10	4117097	4117497
chr9	58128909	58129309
chr1	19681262	19681662
chr2	173976486	173976886
chr18	16740738	16741138
chr5	45895360	45895760
chr2	94821365	94821765
chr3	143104746	143105146
chr3	126695445	126695845
chr8	126839201	126839601
chr3	37917133	37917533
chr1	16248897	16249297
chr16	30244057	30244457
chr7	90395892	90396292
chr10	8095991	8096391
chr16	59491163	59491563
chr1	82304488	82304888
chr1	186435275	186435675
chr11	24674596	24674996
chr16	37455918	37456318
chr13	84514928	84515328
chr5	92692167	92692567
chr10	98831440	98831840
chr4	62659162	62659562
chr9	54752632	54753032
chr8	47650791	47651191
chr6	107012993	107013393
chr4	34310249	34310649
chr1	38766848	38767248
chr3	26531401	26531801
chr13	32080531	32080931
chr3	148442555	148442955
chr4	138614443	138614843
chr15	62470693	62471093
chr4	114650976	114651376
chr1	185819077	185819477
chr16	44629914	44630314
chr8	85796419	85796819
chr9	60517192	60517592
chr9	79530084	79530484
chr13	60308403	60308803
chrX	51514755	51515155
chr18	60604406	60604806
chr18	9216139	9216539
chr4	140624730	140625130
chr15	27259009	27259409
chr8	87199769	87200169
chr4	98401208	98401608
chr11	49931823	49932223
chr13	28663466	28663866
chr18	76087738	76088138
chr10	29554433	29554833
chr7	36707937	36708337
chr1	110447721	110448121
chr8	95205887	95206287
chr8	26961272	26961672
chr14	16901741	16902141
chr13	79141436	79141836
chr2	126053169	126053569
chr5	131142592	131142992
chr6	100193759	100194159
chr8	10962020	10962420
chr12	44928416	44928816
chr3	98379219	98379619
chr8	26984600	26985000
chr5	51478319	51478719
chr8	117813502	117813902
chr7	89423149	89423549
chr10	111580646	111581046
chr3	98419646	98420046
chr4	6383586	6383986
chr8	35964823	35965223
chr6	72063799	72064199
chr10	56695132	56695532
chr14	76688009	76688409
chr7	125565585	125565985
chr12	79971648	79972048
chr5	96931587	96931987
chr10	4132774	4133174
chr17	93676466	93676866
chr9	47621117	47621517
chr1	89885663	89886063
chr9	97512272	97512672
chr10	16441113	16441513
chr5	53490851	53491251
chr12	35894292	35894692
chr8	68016089	68016489
chr13	15542045	15542445
chr4	149893701	149894101
chr7	89367588	89367988
chr8	48474985	48475385
chr2	48441173	48441573
chr5	9421148	9421548
chr5	147601509	147601909
chr6	39991896	39992296
chr9	85157150	85157550
chr9	65191892	65192292
chr3	117501141	117501541
chr14	22651162	22651562
chr10	59443187	59443587
chr18	75375508	75375908
chr7	93038121	93038521
chr2	106790332	106790732
chr16	61391495	61391895
chr2	148005147	148005547
chr17	79883268	79883668
chr9	37093000	37093400
chr12	86203479	86203879
chr15	56027270	56027670
chr2	12019554	12019954
chr2	122905319	122905719
chr15	77265329	77265729
chr8	92167443	92167843
chr10	105020081	105020481
chr15	26953954	26954354
chr9	27814140	27814540
chr3	79455787	79456187
chr4	154346690	154347090
chr7	44356969	44357369
chr14	95448864	95449264
chr10	98418294	98418694
chr15	100113422	100113822
chr1	67794956	67795356
chr1	179473874	179474274
chr5	119748714	119749114
chr8	63755287	63755687
chr11	88313612	88314012
chr14	51242894	51243294
chr2	106756282	106756682
chr6	94150927	94151327
chr7	117161102	117161502
chr11	8761674	8762074
chr6	99013667	99014067
chr12	40437997	40438397
chr14	21991215	21991615
chr12	81166100	81166500
chr8	106521932	106522332
chr7	16172175	16172575
chr17	14540552	14540952
chr13	90798855	90799255
chr1	107414597	107414997
chr17	79891980	79892380
chr9	27449782	27450182
chr18	78097241	78097641
chr18	79020292	79020692
chr1	120910874	120911274
chr13	51962699	51963099
chr13	73336810	73337210
chr8	73242182	73242582
chr7	35948401	35948801
chr9	61337166	61337566
chr9	114799518	114799918
chr7	63111822	63112222
chr8	47764332	47764732
chr6	52101192	52101592
chr5	24329562	24329962
chr4	124965108	124965508
chr9	20721543	20721943
chr6	94592674	94593074
chr5	72769832	72770232
chr2	138966337	138966737
chr11	96482665	96483065
chr2	12156391	12156791
chr1	38545587	38545987
chr11	96737997	96738397
chr17	12631774	12632174
chr14	74980979	74981379
chr2	106866287	106866687
chr18	33523515	33523915
chr10	120686177	120686577
chr10	91436133	91436533
chr15	74156156	74156556
chr9	62188837	62189237
chr11	45670290	45670690
chr14	69934020	69934420
chr13	119143363	119143763
chr14	78850642	78851042
chr13	47277543	47277943
chr13	72727111	72727511
chr6	52175335	52175735
chr4	81309873	81310273
chr2	108827460	108827860
chrX	144136213	144136613
chr2	64172433	64172833
chr14	109697947	109698347
chr9	79879947	79880347
chr8	91692121	91692521
chr15	27817797	27818197
chr8	76138670	76139070
chr18	84070493	84070893
chr19	37789235	37789635
chr10	104660301	104660701
chr14	114821010	114821410
chr2	103625322	103625722
chr16	18551618	18552018
chr8	128416912	128417312
chr10	98014977	98015377
chr6	100046153	100046553
chr5	121948484	121948884
chr3	107796514	107796914
chr14	21891986	21892386
chr4	32952658	32953058
chr17	79598647	79599047
chr8	120487819	120488219
chr3	5453482	5453882
chr4	63467351	63467751
chr19	54259134	54259534
chr2	136747005	136747405
chr10	59430596	59430996
chr9	64473141	64473541
chr1	183123533	183123933
chr8	74871713	74872113
chr15	63252884	63253284
chr12	34332947	34333347
chr15	13275369	13275769
chr9	63293792	63294192
chr7	43001780	43002180
chr2	115393876	115394276
chr8	26384525	26384925
chrX	92584432	92584832
chr8	114751716	114752116
chr1	81744532	81744932
chr12	109403770	109404170
chr11	84672853	84673253
chr13	90490963	90491363
chr3	105214903	105215303
chr6	64448932	64449332
chr7	75633806	75634206
chr4	124477932	124478332
chr8	35607617	35608017
chr15	77703864	77704264
chr7	115404331	115404731
chr7	89063552	89063952
chr12	106597777	106598177
chr5	64536770	64537170
chr13	28768579	28768979
chr14	64055305	64055705
chr2	105206884	105207284
chr12	79746132	79746532
chr15	25572569	25572969
chr8	6813815	6814215
chr5	92867226	92867626
chr17	68024565	68024965
chr17	62980385	62980785
chr15	67121151	67121551
chr6	115480450	115480850
chr8	58286992	58287392
chr1	68501523	68501923
chr18	54846915	54847315
chr18	75398197	75398597
chr3	152568928	152569328
chr3	87958176	87958576
chr13	79393938	79394338
chr13	69429613	69430013
chr14	26557610	26558010
chr10	98543895	98544295
chr13	97317696	97318096
chr1	69611135	69611535
chr13	52469812	52470212
chr1	184076820	184077220
chr12	98050437	98050837
chr15	55135014	55135414
chr5	149392064	149392464
chr1	15936486	15936886
chr2	173725383	173725783
chr6	16607345	16607745
chr19	44929169	44929569
chr11	40540201	40540601
chr11	48389793	48390193
chr4	83314190	83314590
chrX	101920356	101920756
chr8	26526495	26526895
chr11	100414578	100414978
chr7	110821111	110821511
chr19	51751272	51751672
chr9	68947730	68948130
chr10	94414156	94414556
chr6	17451202	17451602
chrX	143344643	143345043
chr6	149134566	149134966
chr2	109358773	109359173
chr2	133635422	133635822
chr18	55131295	55131695
chr2	166031035	166031435
chr11	97685659	97686059
chr12	99116502	99116902
chr18	17803808	17804208
chr1	51148738	51149138
chr4	25780177	25780577
chr7	139347035	139347435
chr14	76675104	76675504
chr3	79978198	79978598
chr3	154200420	154200820
chr7	42810034	42810434
chr7	34939183	34939583
chr10	127591571	127591971
chr1	90225726	90226126
chr1	151727781	151728181
chr19	24221079	24221479
chr5	115140753	115141153
chr16	16255897	16256297
chr10	54059041	54059441
chr1	42259612	42260012
chr4	72049650	72050050
chr16	57484405	57484805
chr10	112315178	112315578
chr4	75995768	75996168
chr9	47895262	47895662
chr17	62504612	62505012
chr1	12398192	12398592
chr5	62924622	62925022
chr6	145373847	145374247
chr9	67115943	67116343
chr5	17439459	17439859
chr8	15071286	15071686
chr15	41727616	41728016
chr7	133957864	133958264
chr7	141327791	141328191
chr17	34894148	34894548
chr4	114523828	114524228
chr1	126817532	126817932
chr5	123076075	123076475
chr18	39884080	39884480
chr17	67931406	67931806
chr13	30368731	30369131
chr14	86889417	86889817
chr3	37906839	37907239
chr7	130472674	130473074
chr15	35265982	35266382
chr11	67313684	67314084
chr13	24620527	24620927
chr5	111805606	111806006
chr8	26305031	26305431
chr17	72076870	72077270
chr8	114707583	114707983
chr14	113846953	113847353
chr2	128472539	128472939
chr6	119333187	119333587
chr11	18883471	18883871
chr6	43774622	43775022
chr16	76741092	76741492
chr7	6910174	6910574
chr14	27044731	27045131
chr11	112982487	112982887
chr5	131549131	131549531
chr9	34721933	34722333
chr18	61653268	61653668
chr2	109989139	109989539
chr18	80160281	80160681
chr4	84634664	84635064
chr8	32069093	32069493
chr3	95696378	95696778
chr11	101896912	101897312
chr15	27997712	27998112
chr1	126511810	126512210
chr7	28962259	28962659
chr6	84893147	84893547
chr6	30674199	30674599
chr2	14801524	14801924
chr2	165653643	165654043
chr8	48981762	48982162
chr6	30547300	30547700
chr18	38097957	38098357
chr11	96397187	96397587
chr6	53734028	53734428
chr9	28779051	28779451
chr6	18271015	18271415
chr2	110186388	110186788
chr12	84847475	84847875
chr10	45458605	45459005
chr3	135045767	135046167
chr10	111581962	111582362
chr18	28666589	28666989
chr18	83185210	83185610
chr8	91818806	91819206
chr5	103778592	103778992
chr9	55090106	55090506
chr10	8762350	8762750
chr10	41292934	41293334
chr1	135794648	135795048
chr3	149462174	149462574
chr8	95358724	95359124
chr17	14231050	14231450
chr2	158276509	158276909
chr12	95641601	95642001
chr2	29856413	29856813
chr3	134305116	134305516
chr4	11876105	11876505
chr15	42530792	42531192
chr2	84464935	84465335
chr8	24488406	24488806
chrX	136255706	136256106
chr4	137117998	137118398
chr9	108977917	108978317
chr14	72149499	72149899
chr11	68623423	68623823
chr3	30254442	30254842
chr2	4298719	4299119
chr8	82477861	82478261
chr14	64349929	64350329
chr6	31887030	31887430
chr11	98794881	98795281
chr12	98005644	98006044
chr7	138051680	138052080
chr6	39346887	39347287
chr1	24553464	24553864
chr9	63716142	63716542
chr12	34946021	34946421
chr13	102393174	102393574
chr7	132868282	132868682
chr14	59950064	59950464
chr5	147708484	147708884
chr7	99065483	99065883
chr5	4240190	4240590
chr3	146204364	146204764
chr5	113158656	113159056
chr13	109914912	109915312
chr9	112014414	112014814
chr17	90780426	90780826
chr4	152273818	152274218
chr2	43513758	43514158
chr18	34159906	34160306
chr4	72160143	72160543
chr3	54358464	54358864
chr10	124338879	124339279
chr6	93397013	93397413
chr3	51916164	51916564
chr6	52204310	52204710
chr4	91595808	91596208
chr10	81545181	81545581
chr17	62461262	62461662
chr10	23179301	23179701
chr11	111848363	111848763
chr9	65386408	65386808
chr5	103335828	103336228
chr17	43148024	43148424
chr13	89493211	89493611
chr2	143641403	143641803
chr10	111844888	111845288
chr17	25796952	25797352
chr2	44304562	44304962
chr11	60139789	60140189
chr4	5379111	5379511
chr8	22688463	22688863
chr2	20025127	20025527
chr11	101338430	101338830
chr14	103532655	103533055
chr17	14517316	14517716
chr18	76542791	76543191
chr4	135293766	135294166
chr9	56842256	56842656
chr13	41457420	41457820
chr10	34275165	34275565
chr5	139619316	139619716
chr4	28881486	28881886
chr10	97475320	97475720
chr19	7070358	7070758
chr1	185216721	185217121
chr8	115269629	115270029
chr7	49069604	49070004
chr2	4127629	4128029
chr17	8524943	8525343
chr1	30792922	30793322
chr15	55440749	55441149
chr8	89659345	89659745
chr6	27950209	27950609
chr18	8120054	8120454
chr12	85051050	85051450
chr15	27129727	27130127
chr8	84745539	84745939
chr17	81270275	81270675
chr3	10378551	10378951
chr6	37578399	37578799
chr8	25819332	25819732
chr15	75940798	75941198
chr14	98685334	98685734
chr8	91525369	91525769
chr3	67954459	67954859
chr13	104563943	104564343
chr18	5186805	5187205
chr6	52164612	52165012
chr8	3348383	3348783
chr5	45282553	45282953
chr17	15329831	15330231
chr5	52643907	52644307
chr6	38809770	38810170
chr4	76443544	76443944
chr12	117107267	117107667
chr16	27806048	27806448
chr3	122343511	122343911
chr4	59239386	59239786
chr6	4022618	4023018
chr11	5444747	5445147
chr16	57453102	57453502
chr17	48031435	48031835
chr7	65417153	65417553
chr5	125068251	125068651
chr3	100820813	100821213
chr3	8698321	8698721
chr11	115236574	115236974
chr11	96303095	96303495
chr15	56774617	56775017
chr6	134504834	134505234
chr9	35467385	35467785
chr3	151000215	151000615
chr5	101163039	101163439
chr9	16107701	16108101
chr4	104039476	104039876
chr4	54033277	54033677
chr1	154706121	154706521
chr11	102643819	102644219
chr8	120668039	120668439
chr14	33683713	33684113
chr2	61062059	61062459
chr11	116811329	116811729
chr14	25397048	25397448
chr10	92246847	92247247
chr14	40924716	40925116
chr3	116942793	116943193
chr13	104516972	104517372
chr18	73708178	73708578
chr3	65858967	65859367
chr17	4596973	4597373
chr4	13131279	13131679
chr5	106739651	106740051
chr4	54425671	54426071
chr19	5424815	5425215
chr1	31014027	31014427
chr1	82429104	82429504
chr8	34080000	34080400
chr3	105055050	105055450
chr2	173171507	173171907
chr15	30387524	30387924
chr4	63248088	63248488
chr2	30647560	30647960
chr3	81535848	81536248
chr2	30784605	30785005
chr1	110483462	110483862
chr11	35923978	35924378
chr8	120755240	120755640
chr15	103069121	103069521
chr16	28880763	28881163
chr12	77678024	77678424
chr13	112088275	112088675
chr10	12540278	12540678
chr4	137993196	137993596
chr11	119126407	119126807
chr15	79018208	79018608
chr17	75703883	75704283
chr10	115169462	115169862
chr13	44229137	44229537
chr2	32362948	32363348
chr4	86252946	86253346
chr9	111993842	111994242
chr1	73399169	73399569
chr9	23033637	23034037
chr18	47321098	47321498
chr15	25449379	25449779
chr13	115021460	115021860
chr15	52892421	52892821
chr6	124683714	124684114
chr15	93570902	93571302
chr18	60663984	60664384
chr17	26113159	26113559
chr9	41365245	41365645
chr6	73669395	73669795
chr13	60255760	60256160
chr5	37198224	37198624
chr4	54973223	54973623
chr18	24884000	24884400
chr15	93744172	93744572
chr5	31732904	31733304
chr3	42016740	42017140
chr12	73730620	73731020
chr7	43482132	43482532
chr11	11833156	11833556
chr6	137126262	137126662
chr9	7852745	7853145
chr14	103822556	103822956
chr4	41576021	41576421
chr13	46043619	46044019
chr17	90757926	90758326
chr9	117156253	117156653
chr17	25795709	25796109
chr11	97041330	97041730
chr8	123655339	123655739
chr17	12741091	12741491
chr8	92029633	92030033
chr11	25057224	25057624
chr8	35144473	35144873
chr14	12079931	12080331
chr2	26500667	26501067
chr8	122503746	122504146
chr13	28718519	28718919
chr6	24105819	24106219
chr8	128539266	128539666
chr7	81497168	81497568
chr16	7935527	7935927
chr2	115630945	115631345
chr9	63534215	63534615
chr10	45229979	45230379
chr8	111597322	111597722
chr16	37992764	37993164
chr4	81744625	81745025
chr5	83351641	83352041
chr10	8259766	8260166
chr5	123057789	123058189
chr13	114852522	114852922
chr2	74740679	74741079
chr17	12428464	12428864
chr6	103602082	103602482
chr8	114559220	114559620
chr10	98966657	98967057
chr1	190190386	190190786
chr6	52197008	52197408
chr3	103640413	103640813
chr17	51631645	51632045
chr15	96524197	96524597
chr3	126611681	126612081
chr9	101546362	101546762
chr17	80967381	80967781
chr2	68805825	68806225
chr8	34363089	34363489
chr5	143654943	143655343
chr8	77416767	77417167
chr11	120216954	120217354
chr4	131744115	131744515
chr7	142088875	142089275
chr11	98932184	98932584
chr2	129955080	129955480
chr14	62446419	62446819
chr14	67394152	67394552
chr15	11082993	11083393
chr18	63847214	63847614
chr2	75997775	75998175
chr3	18711630	18712030
chr4	12628734	12629134
chr18	10903542	10903942
chr19	7341662	7342062
chr1	186925415	186925815
chr12	76881238	76881638
chr8	8347888	8348288
chr15	22733073	22733473
chr15	91378845	91379245
chr3	99818367	99818767
chr11	95001056	95001456
chr11	101138863	101139263
chr4	53900578	53900978
chr2	113415265	113415665
chr3	133626502	133626902
chr6	77742954	77743354
chr1	155146651	155147051
chr1	133181116	133181516
chr17	27028416	27028816
chr12	73608024	73608424
chr8	116252752	116253152
chr17	25785234	25785634
chr2	38822972	38823372
chr7	28825085	28825485
chr2	35431917	35432317
chr2	135051554	135051954
chr7	115312266	115312666
chr13	17291367	17291767
chr5	64112360	64112760
chr1	171263053	171263453
chr4	136140288	136140688
chr1	20414766	20415166
chr16	11542154	11542554
chr13	63951906	63952306
chr2	128468606	128469006
chr11	54904267	54904667
chr11	69803772	69804172
chr10	120787258	120787658
chr14	22114983	22115383
chr9	21936727	21937127
chr5	101124936	101125336
chr5	72790021	72790421
chr17	68037007	68037407
chr3	149810864	149811264
chr14	25108790	25109190
chr8	70510247	70510647
chr12	38596507	38596907
chr10	68907194	68907594
chr14	22505796	22506196
chr2	65279008	65279408
chr11	69621830	69622230
chr6	34920613	34921013
chr3	13096931	13097331
chr6	132795392	132795792
chr13	78642972	78643372
chr5	13197939	13198339
chr15	99803385	99803785
chr10	117393191	117393591
chr14	7829826	7830226
chr17	13760076	13760476
chr15	25396243	25396643
chr4	95733828	95734228
chr3	94649155	94649555
chr18	84069351	84069751
chr19	20508478	20508878
chr6	52191764	52192164
chr3	122333543	122333943
chr4	114870113	114870513
chr14	20811954	20812354
chr14	101805109	101805509
chr15	51798760	51799160
chr6	112331137	112331537
chr9	58112967	58113367
chr13	109659124	109659524
chr16	76896259	76896659
chr15	79141096	79141496
chr17	5324394	5324794
chr8	73100628	73101028
chr9	94455425	94455825
chr2	115808356	115808756
chr2	139637836	139638236
chr6	52158381	52158781
chr3	122360870	122361270
chr8	56932431	56932831
chr18	4186659	4187059
chr18	83840011	83840411
chr18	15174755	15175155
chr15	31344952	31345352
chr11	119022806	119023206
chr10	95170795	95171195
chr16	63361116	63361516
chr10	13346685	13347085
chr9	13558875	13559275
chr4	139192553	139192953
chr16	59543935	59544335
chr6	53337336	53337736
chr8	78595428	78595828
chrX	70184439	70184839
chr17	13656791	13657191
chr7	77812017	77812417
chr11	6070110	6070510
chr12	71337888	71338288
chr9	37734264	37734664
chr4	89505356	89505756
chr6	52368778	52369178
chr4	63262897	63263297
chr10	3839998	3840398
chr16	95127676	95128076
chr18	30504677	30505077
chr2	13749529	13749929
chr3	27886437	27886837
chr3	37780091	37780491
chr5	125150868	125151268
chr9	41612086	41612486
chr16	9115540	9115940
chr9	43945273	43945673
chr13	31971102	31971502
chr9	70814369	70814769
chr11	63487188	63487588
chr16	17732963	17733363
chr17	78322340	78322740
chr2	80717974	80718374
chr8	26808444	26808844
chr9	42231163	42231563
chr4	27887431	27887831
chr9	35317652	35318052
chr5	150333230	150333630
chr11	60913630	60914030
chr10	103151200	103151600
chr11	66762154	66762554
chr19	42211632	42212032
chr8	95243287	95243687
chr7	45182164	45182564
chr3	83112875	83113275
chr10	42491124	42491524
chr10	103731538	103731938
chr17	44385017	44385417
chr14	26319885	26320285
chrX	105391831	105392231
chr12	29049150	29049550
chr2	38964180	38964580
chr15	84743406	84743806
chr4	106986526	106986926
chr10	103726686	103727086
chr3	29751660	29752060
chr2	6178932	6179332
chr7	122015520	122015920
chr10	13976272	13976672
chr14	19746354	19746754
chr2	28792911	28793311
chr2	169493581	169493981
chr8	72984391	72984791
chr5	125563478	125563878
chr15	85200887	85201287
chr2	64451604	64452004
chr8	92706301	92706701
chr5	88968955	88969355
chr7	84080684	84081084
chr18	5806318	5806718
chr19	38282409	38282809
chr1	138767786	138768186
chr5	130938416	130938816
chr11	120357728	120358128
chr9	96982289	96982689
chr1	69433653	69434053
chr12	43127772	43128172
chr8	37995177	37995577
chr5	131257426	131257826
chr8	87873086	87873486
chr15	53188454	53188854
chr14	22494923	22495323
chr11	109292052	109292452
chr11	112885476	112885876
chr2	141138379	141138779
chr10	95362313	95362713
chr19	29149937	29150337
chr6	4456243	4456643
chr12	71959603	71960003
chr4	134659909	134660309
chr11	99113127	99113527
chr2	160530342	160530742
chr7	99324817	99325217
chr8	123137742	123138142
chr9	25243913	25244313
chr1	168403525	168403925
chr1	73595017	73595417
chr1	55528806	55529206
chr2	110131595	110131995
chr9	30810876	30811276
chr2	59594128	59594528
chr15	99294889	99295289
chr17	63991530	63991930
chr14	10149850	10150250
chr5	119641456	119641856
chr11	24154025	24154425
chr11	79611043	79611443
chr8	103361875	103362275
chr1	51814795	51815195
chr2	95210260	95210660
chr8	17816249	17816649
chr2	13083136	13083536
chr9	110019201	110019601
chr9	111731680	111732080
chr17	83201296	83201696
chr16	92609282	92609682
chr4	107354600	107355000
chr2	31950030	31950430
chr11	33873031	33873431
chr5	37895565	37895965
chr11	53794775	53795175
chr11	116814620	116815020
chr15	25327473	25327873
chr11	69366366	69366766
chr11	88280398	88280798
chr7	44892277	44892677
chr4	132463804	132464204
chr14	99275804	99276204
chr5	96969714	96970114
chr14	119914454	119914854
chr2	169666353	169666753
chr11	69323679	69324079
chr15	99847908	99848308
chr16	94227641	94228041
chr17	7260426	7260826
chr5	74180087	74180487
chr1	156230697	156231097
chr5	3502641	3503041
chr8	123135249	123135649
chr2	180334559	180334959
chr6	37431084	37431484
chr6	5018015	5018415
chr18	83119351	83119751
chr12	12680668	12681068
chr19	42653071	42653471
chr6	51932921	51933321
chr7	115376831	115377231
chr7	70971662	70972062
chr11	96311797	96312197
chr4	31305118	31305518
chr8	36484415	36484815
chr5	122621484	122621884
chr5	113280455	113280855
chr8	107457754	107458154
chr11	18249286	18249686
chr11	32101136	32101536
chr13	15011636	15012036
chr2	135939420	135939820
chr17	46298556	46298956
chr4	137142347	137142747
chr11	68591670	68592070
chr2	120539714	120540114
chr4	154473493	154473893
chr3	132944637	132945037
chr19	20402782	20403182
chr3	63563060	63563460
chr11	69418843	69419243
chr12	8386429	8386829
chr16	85165200	85165600
chr19	34753243	34753643
chr13	69792456	69792856
chr15	99702076	99702476
chr15	68275948	68276348
chr2	31609817	31610217
chr5	99385079	99385479
chr11	116826485	116826885
chr17	68489088	68489488
chr4	124310622	124311022
chr11	62929801	62930201
chr2	115513675	115514075
chr3	56962608	56963008
chr15	103220804	103221204
chr10	37221986	37222386
chr12	49945806	49946206
chr13	31893092	31893492
chr5	17292562	17292962
chr9	23566966	23567366
chr9	42530118	42530518
chr13	5837387	5837787
chr8	92136481	92136881
chr2	91462277	91462677
chr9	120770923	120771323
chr11	3374224	3374624
chr17	79818109	79818509
chr4	141310331	141310731
chr15	45180213	45180613
chr13	52912424	52912824
chr2	92350055	92350455
chr18	11418101	11418501
chr6	84779918	84780318
chr12	40898334	40898734
chr1	89892331	89892731
chr11	70000398	70000798
chr1	191267847	191268247
chr14	78343101	78343501
chr10	12552510	12552910
chr5	17888667	17889067
chr3	21564228	21564628
chr3	31022821	31023221
chr8	62091695	62092095
chr6	15404969	15405369
chr11	19531255	19531655
chr7	144412491	144412891
chr9	65154696	65155096
chr6	52150636	52151036
chr7	75983197	75983597
chr8	54371054	54371454
chr1	74295625	74296025
chr19	28266853	28267253
chr7	71498142	71498542
chr2	62606120	62606520
chr14	31251154	31251554
chr15	101078723	101079123
chr8	33138907	33139307
chr16	72835141	72835541
chr13	53462066	53462466
chr10	80602669	80603069
chr10	24164545	24164945
chr12	109747646	109748046
chr4	114357357	114357757
chr17	83138671	83139071
chr4	32303674	32304074
chr17	27636563	27636963
chr8	67822099	67822499
chr15	100074760	100075160
chr18	11351856	11352256
chr8	27008583	27008983
chr9	101369501	101369901
chr5	118459021	118459421
chr10	66630959	66631359
chr8	26889072	26889472
chr14	74882756	74883156
chr5	114380294	114380694
chr15	78834425	78834825
chr1	72099448	72099848
chr4	136451508	136451908
chr1	184051750	184052150
chr2	48846828	48847228
chr5	136458389	136458789
chr2	163397812	163398212
chr18	53595942	53596342
chr2	30286176	30286576
chr5	33820155	33820555
chr2	45097960	45098360
chr2	61138939	61139339
chr6	17806539	17806939
chr10	80855075	80855475
chr14	85354783	85355183
chr14	119477890	119478290
chr18	42629632	42630032
chr2	83681740	83682140
chr6	140810859	140811259
chr17	88535880	88536280
chr11	54060313	54060713
chr10	126749046	126749446
chr12	102286684	102287084
chr3	123078296	123078696
chr17	34587328	34587728
chr15	82911590	82911990
chr2	68406562	68406962
chr8	128114761	128115161
chr5	124354431	124354831
chr17	84420004	84420404
chrX	157334704	157335104
chr9	72806797	72807197
chr9	63980203	63980603
chr16	55555164	55555564
chr2	120136513	120136913
chr7	44246410	44246810
chr4	118016937	118017337
chr17	63811230	63811630
chr1	132304656	132305056
chr15	59783814	59784214
chr16	88561718	88562118
chr11	85696406	85696806
chr14	22155058	22155458
chr10	70855968	70856368
chr4	20562483	20562883
chr8	44273317	44273717
chr1	38222132	38222532
chr10	56825615	56826015
chr11	58654662	58655062
chr11	102936266	102936666
chr3	59026731	59027131
chrX	57813137	57813537
chr3	142434689	142435089
chr1	77502746	77503146
chrX	157386926	157387326
chr7	58788577	58788977
chr2	30807638	30808038
chr3	99174905	99175305
chr13	77152487	77152887
chr13	78784246	78784646
chr15	69062031	69062431
chr12	86892390	86892790
chr9	77599987	77600387
chr2	17549853	17550253
chr11	113107485	113107885
chr13	27660573	27660973
chr13	28856108	28856508
chr6	138379483	138379883
chr15	38997583	38997983
chr5	101283450	101283850
chr13	90376618	90377018
chr4	129624250	129624650
chr2	30066085	30066485
chr17	63220805	63221205
chr12	79600295	79600695
chr7	115501477	115501877
chr4	134396085	134396485
chr7	45093793	45094193
chr1	15926154	15926554
chr5	90875983	90876383
chr3	62962626	62963026
chr14	45920659	45921059
chr19	18189135	18189535
chr9	58134261	58134661
chr18	4266252	4266652
chr11	96318431	96318831
chr15	75909276	75909676
chr2	31442541	31442941
chr2	92482551	92482951
chr4	136220423	136220823
chr11	112163864	112164264
chr17	24669468	24669868
chr4	82622185	82622585
chr15	13358561	13358961
chr7	70787916	70788316
chr14	67272204	67272604
chr15	76656815	76657215
chr12	27881632	27882032
chr4	58162740	58163140
chr1	118917497	118917897
chr4	154570270	154570670
chr15	10746718	10747118
chr17	34031545	34031945
chr8	113254103	113254503
chr3	4689559	4689959
chr3	140293677	140294077
chr1	3842141	3842541
chr15	76080760	76081160
chr6	144648147	144648547
chr2	135140580	135140980
chr11	69411125	69411525
chr5	141505101	141505501
chr5	115348856	115349256
chr8	25615778	25616178
chr16	31534954	31535354
chr9	48694576	48694976
chr15	97914309	97914709
chr2	30399184	30399584
chr19	4231660	4232060
chr3	89196508	89196908
chr16	25335207	25335607
chr9	58140501	58140901
chr11	19737238	19737638
chr2	51179888	51180288
chr3	146723268	146723668
chr14	100450330	100450730
chr2	158159861	158160261
chr7	104851477	104851877
chr11	113231992	113232392
chr7	19381764	19382164
chr4	155760966	155761366
chr2	106578098	106578498
chr19	37697647	37698047
chr7	25281831	25282231
chr4	129542573	129542973
chr8	61283250	61283650
chr1	81608811	81609211
chr11	101009234	101009634
chr17	40873793	40874193
chrX	51631357	51631757
chr3	35729532	35729932
chr19	46728242	46728642
chr4	149886867	149887267
chr2	59281195	59281595
chr13	40642915	40643315
chr2	109386185	109386585
chr8	31821671	31822071
chr7	66109116	66109516
chr3	159851954	159852354
chr9	75424753	75425153
chr6	101236812	101237212
chr8	112333204	112333604
chr12	13048256	13048656
chr12	98724942	98725342
chr17	29436912	29437312
chr8	77407435	77407835
chr1	178999876	179000276
chr9	72812580	72812980
chr15	42505985	42506385
chr6	87720727	87721127
chr17	29614634	29615034
chr14	54686711	54687111
chr8	70776783	70777183
chr5	8356392	8356792
chr17	46383424	46383824
chr17	26972890	26973290
chr16	85505186	85505586
chr7	139530753	139531153
chr8	57772767	57773167
chr8	27061901	27062301
chr4	106295626	106296026
chr8	25976527	25976927
chr11	36746266	36746666
chr12	53888643	53889043
chr13	60128376	60128776
chr19	4201433	4201833
chr3	41284845	41285245
chr6	15188656	15189056
chr14	9727486	9727886
chr8	59448707	59449107
chr6	92741891	92742291
chr8	55419643	55420043
chr18	34550660	34551060
chr1	181839549	181839949
chr12	76318575	76318975
chr6	34216447	34216847
chr8	122313373	122313773
chr7	45016073	45016473
chr2	48318600	48319000
chr12	91631737	91632137
chr18	54714436	54714836
chr5	149322423	149322823
chr6	118756469	118756869
chr7	40064606	40065006
chr8	106577120	106577520
chr5	120503435	120503835
chr18	74287995	74288395
chr4	15039110	15039510
chr4	140131257	140131657
chr16	44679482	44679882
chr13	28844491	28844891
chr4	133339349	133339749
chr3	60589470	60589870
chr5	81364119	81364519
chr6	121146896	121147296
chr7	145015665	145016065
chr2	128364168	128364568
chr4	138367822	138368222
chr4	136143535	136143935
chr8	10499800	10500200
chr8	71381873	71382273
chr17	26916826	26917226
chr6	112814533	112814933
chr4	136310596	136310996
chr8	80958758	80959158
chr13	60450707	60451107
chr17	26939423	26939823
chr11	68097476	68097876
chr17	3246928	3247328
chr10	53889900	53890300
chr2	84393029	84393429
chr11	68007707	68008107
chr5	98940747	98941147
chr1	37029132	37029532
chr17	67548934	67549334
chr9	52027263	52027663
[truncated: 3,708 more rows]
